# Supplementary material for: Inner ear exosomes and their potential use as biomarkers
Source: PLoS One. 2018 Jun 22;13(6):e0198029. doi: 10.1371/journal.pone.0198029 (PMC6014643; doi:10.1371/journal.pone.0198029)
Supplement: S1 File — (XLSX) [file pone.0198029.s003.xlsx]

## Sheet: Table-S1_1_Proteomics_Data_Fig5
proteinName	ac	geneName	proteinDescription	idScore	nbPeptides	allAccessions	003_Exp2	003_Exp2_A17	004_Exp2	004_Exp2_A17	005_Exp2_A17	005_Exp3_A17	001_Exp2	001_Exp2_A17	002_Exp2	002_Exp2_A17	medianInt_Condition3	medianInt_Condition4	medianInt_Condition5	medianInt_Condition1	medianInt_Condition2	cv_Condition3	cv_Condition4	cv_Condition5	cv_Condition1	cv_Condition2	log2ratio_Condition4	log2ratio_Condition5	log2ratio_Condition1	log2ratio_Condition2	pValue_Condition4	pValue_Condition5	pValue_Condition1	pValue_Condition2	qValue_Condition4	qValue_Condition5	qValue_Condition1	qValue_Condition2
Biognosys|iRT	NA	NA	Kit Fusion	813.47	10	Biognosys|iRT	3.00012e+06	2.69176e+06	5.00762e+06	5.12344e+06	4.24863e+06	5.16977e+06	1.57321e+06	1.31682e+06	2.57287e+06	2.02086e+06	2.84594e+06	5.06553e+06	4.7092e+06	1.44502e+06	2.29686e+06	0.0766164	0.0161683	0.138313	0.125464	0.169939	0.833832	0.721763	-0.9814	-0.317613	0.00667771	0.0281185	0.0830112	0.276579	0.0475787	0.110535	0.152633	0.496788
sp|D4A5U3|TGM3_RAT	D4A5U3	Tgm3	Protein-glutamine gamma-glutamyltransferase E OS=Rattus norvegicus GN=Tgm3 PE=3 SV=1	42.77	1	sp|D4A5U3|TGM3_RAT	1166.67	925.897	2969.31	2916.74	2918.35	2395.79	495.76	561.545	1467.91	1172.16	1046.28	2943.02	2657.07	528.653	1320.03	0.162722	0.0126302	0.139066	0.0879915	0.158424	1.50158	1.34717	-0.978068	0.335804	0.00501119	0.011718	0.0887542	0.293518	0.0408054	0.0792326	0.158093	0.496788
sp|O08651|SERA_RAT	O08651	Phgdh	D-3-phosphoglycerate dehydrogenase OS=Rattus norvegicus GN=Phgdh PE=1 SV=3	159.58	2	sp|O08651|SERA_RAT	286.605	517.386	425.213	1321.37	627.691	508.021	6424.32	10306.7	1281.78	2219.48	401.995	873.29	567.856	8365.53	1750.63	0.405941	0.725619	0.149016	0.328166	0.378752	0.960921	0.552319	4.40131	2.13096	0.335844	0.281685	0.00353181	0.0283408	0.547621	0.48337	0.0549887	0.161543
sp|P00507|AATM_RAT	P00507	Got2	Aspartate aminotransferase, mitochondrial OS=Rattus norvegicus GN=Got2 PE=1 SV=2	38.14	1	sp|P00507|AATM_RAT	27.1767	7.04057	0.583859	0.583859	0.583859	0.583859	23.7184	164.57	24.7025	15.7611	17.1086	0.583859	0.583859	94.1444	20.2318	0.832235	0	0	1.05792	0.312503	-4.5663	-4.5663	2.17525	0.512448	0.0189786	0.0196185	0.210486	0.601556	0.0940563	0.0888812	0.270139	0.742849
sp|P02662|CASA1_BOVIN	P02662	CSN1S1	Alpha-S1-casein OS=Bos taurus GN=CSN1S1 PE=1 SV=2	82.57	2	sp|P02662|CASA1_BOVIN	11541.3	10674.5	7315.79	5500.64	3982.53	4107.28	1381.66	454.149	9154.08	6607.11	11107.9	6408.22	4044.91	917.903	7880.6	0.0551811	0.200291	0.0218076	0.714507	0.228534	-0.807107	-1.45648	-3.8086	-0.513196	0.0370755	0.00114524	0.0117972	0.155266	0.15095	0.0256665	0.058141	0.384692
sp|P04642|LDHA_RAT	P04642	Ldha	L-lactate dehydrogenase A chain OS=Rattus norvegicus GN=Ldha PE=1 SV=1	104.23	1	sp|P04642|LDHA_RAT	1779.86	2474.98	285.969	0.583859	613.89	400.499	2635.94	5671.98	2625.42	2795.97	2127.42	143.276	507.195	4153.96	2710.69	0.231044	1.40845	0.2975	0.516809	0.0444885	-7.34367	-2.08163	0.881493	0.368356	0.17403	0.0148741	0.235512	0.266537	0.384446	0.080745	0.29183	0.496788
sp|P05197|EF2_RAT	P05197	Eef2	Elongation factor 2 OS=Rattus norvegicus GN=Eef2 PE=1 SV=4	179.94	4	sp|P05197|EF2_RAT	146.234	540.439	469.268	183.098	709.906	235.434	1404.06	3851.59	629.443	829.107	343.337	326.183	472.67	2627.82	729.275	0.81187	0.620365	0.709802	0.658593	0.193595	0.0603068	0.540269	3.04825	1.36161	0.957368	0.660705	0.0520948	0.201612	1	0.831958	0.109978	0.441995
sp|P06302|PTMA_RAT	P06302	Ptma	Prothymosin alpha OS=Rattus norvegicus GN=Ptma PE=1 SV=2	78	1	sp|P06302|PTMA_RAT	1040.13	1365.85	778.779	767.359	402.198	498.233	9281.5	28400.6	2572	3968.86	1202.99	773.069	450.216	18841.1	3270.43	0.191454	0.0104452	0.150833	0.717542	0.302017	-0.624657	-1.41285	3.76782	1.42252	0.0565113	0.0139005	0.013043	0.030463	0.196265	0.0792326	0.0594759	0.165371
sp|P06761|GRP78_RAT	P06761	Hspa5	78 kDa glucose-regulated protein OS=Rattus norvegicus GN=Hspa5 PE=1 SV=1	41.53	1	sp|P06761|GRP78_RAT	1136.91	643.104	247.853	1536.03	1248.39	319.273	999.43	0.583859	0.583859	40.2028	890.005	891.94	783.83	500.007	20.3933	0.392324	1.02123	0.838171	1.41256	1.37372	-0.47074	-0.437656	-5.14558	-7.46345	0.72836	0.680031	0.30841	0.0666493	0.883331	0.842647	0.351588	0.226361
sp|P07150|ANXA1_RAT	P07150	Anxa1	Annexin A1 OS=Rattus norvegicus GN=Anxa1 PE=1 SV=2	151.6	3	sp|P07150|ANXA1_RAT	1901.81	1606.93	4987.48	4665.47	1405	2189.87	640.928	554.313	10388.5	8103.14	1754.37	4826.48	1797.44	597.621	9245.84	0.118855	0.0471758	0.308764	0.102482	0.174784	1.46433	0.00487035	-1.55234	2.39186	0.00334832	0.988642	0.0261588	0.00300023	0.0408054	1	0.0831174	0.0316514
sp|P07335|KCRB_RAT	P07335	Ckb	Creatine kinase B-type OS=Rattus norvegicus GN=Ckb PE=1 SV=2	94.33	2	sp|P07335|KCRB_RAT	1.16772	171.909	133.884	105.849	176.733	1.80174	243.111	1540.15	70.4104	93.6853	86.5384	119.867	89.2675	891.631	82.0478	1.39513	0.165386	1.38567	1.02862	0.200588	3.07076	0.332814	5.43257	2.51914	0.415143	0.944302	0.166497	0.468202	0.614627	1	0.237258	0.643072
sp|P07756|CPSM_RAT	P07756	Cps1	Carbamoyl-phosphate synthase [ammonia], mitochondrial OS=Rattus norvegicus GN=Cps1 PE=1 SV=1	86.03	2	sp|P07756|CPSM_RAT	2961.68	2630.39	687.598	893.095	788.904	972.012	1812.85	2542.79	384.567	522.393	2796.04	790.347	880.458	2177.82	453.48	0.0837816	0.183854	0.147056	0.237002	0.214911	-1.83259	-1.67236	-0.378512	-2.63859	0.00473488	0.00415414	0.437737	0.00261175	0.0408054	0.0364286	0.482232	0.0316514
sp|P0C169|H2A1C_RAT	P0C169	NA	Histone H2A type 1-C OS=Rattus norvegicus PE=1 SV=2	116.94	2	sp|P0C169|H2A1C_RAT	13911.8	17715.4	11971	11840.5	29673.4	12626.6	33554.1	54161.3	15144.5	21731.7	15813.6	11905.8	21150	43857.7	18438.1	0.170079	0.0077476	0.569926	0.332244	0.252619	-0.399019	0.302159	1.44122	0.208641	0.116018	0.639142	0.0538424	0.55739	0.307582	0.818676	0.111601	0.722073
sp|P0DMW0|HS71A_RAT	P0DMW0	Hspa1a	Heat shock 70 kDa protein 1A OS=Rattus norvegicus GN=Hspa1a PE=2 SV=1	40.7	1	sp|P0DMW0|HS71A_RAT	0.583859	0.583859	0.583859	0.583859	4.68685	0.583859	25.3709	267.793	27.5496	0.583859	0.583859	0.583859	2.63535	146.582	14.0667	0	0	1.1009	1.16944	1.35551	0	1.50246	7.14135	2.78013	1	0.353764	0.0120202	0.322477	1	0.540522	0.058141	0.496788
sp|P11980|KPYM_RAT	P11980	Pkm	Pyruvate kinase PKM OS=Rattus norvegicus GN=Pkm PE=1 SV=3	399.48	4	tr|A0A0G2JVG3|A0A0G2JVG3_RAT;sp|P11980|KPYM_RAT	1179.37	1668.57	1743.13	2024.53	2197.37	1859.15	4752.4	10416.1	1576.41	2668.01	1423.97	1883.83	2028.26	7584.26	2122.21	0.242928	0.105626	0.117913	0.528048	0.363715	0.421319	0.526898	2.32639	0.54789	0.207037	0.14693	0.0287626	0.285711	0.414074	0.31541	0.0831174	0.496788
sp|P13084|NPM_RAT	P13084	Npm1	Nucleophosmin OS=Rattus norvegicus GN=Npm1 PE=1 SV=1	420.72	4	sp|P13084|NPM_RAT	15035	10440.2	8058.26	7296.97	9102.54	11886.5	17684.9	38222.1	12465.4	13785.4	12737.6	7677.61	10494.5	27953.5	13125.4	0.25507	0.070115	0.187577	0.519506	0.0711119	-0.70828	-0.268405	1.05323	0.0652963	0.0796901	0.442757	0.178393	0.835642	0.245532	0.630929	0.242105	0.933953
sp|P13086|SUCA_RAT	P13086	Suclg1	Succinate--CoA ligase [ADP/GDP-forming] subunit alpha, mitochondrial OS=Rattus norvegicus GN=Suclg1 PE=2 SV=2	49.67	1	sp|P13086|SUCA_RAT	3168.49	1965.88	80.3838	84.7481	192.34	414.648	42.8448	57.2691	164.906	115.621	2567.18	82.566	303.494	50.0569	140.263	0.331248	0.037377	0.517953	0.203758	0.248463	-4.9183	-3.14364	-5.6549	-4.17589	0.00125626	0.0185341	0.00101306	0.00229032	0.0364251	0.0888812	0.0288723	0.0316514
sp|P16617|PGK1_RAT	P16617	Pgk1	Phosphoglycerate kinase 1 OS=Rattus norvegicus GN=Pgk1 PE=1 SV=2	46.08	1	sp|P16617|PGK1_RAT	640.003	585.672	505.842	193.682	153.686	0.583859	349.131	1095.96	197.015	142.741	612.838	349.762	77.135	722.546	169.878	0.0626887	0.631087	1.40351	0.730872	0.225914	-0.967896	-6.01418	0.0148608	-1.86823	0.22901	0.205153	0.985417	0.00698317	0.428965	0.38979	0.985417	0.0497551
sp|P34058|HS90B_RAT	P34058	Hsp90ab1	Heat shock protein HSP 90-beta OS=Rattus norvegicus GN=Hsp90ab1 PE=1 SV=4	69.1	2	tr|Q6B437|Q6B437_RAT;sp|P34058|HS90B_RAT;sp|P82995|HS90A_RAT	93.1507	209.135	70.7292	152.525	33.1093	1.16772	1233.08	1629.81	377.664	578.054	151.143	111.627	17.1385	1431.45	477.859	0.542621	0.518138	1.31786	0.195977	0.296526	-0.426326	-4.48846	3.34438	1.74312	0.598022	0.149405	0.0101355	0.0605974	0.769523	0.31541	0.058141	0.221734
sp|P35565|CALX_RAT	P35565	Canx	Calnexin OS=Rattus norvegicus GN=Canx PE=1 SV=1	124.02	2	sp|P35565|CALX_RAT	459.761	878.201	36.7057	246.655	146.391	232.052	1066.56	2733.12	1012.49	1150.14	668.981	141.68	189.221	1899.84	1081.32	0.442288	1.04783	0.320111	0.62028	0.0900116	-2.73943	-1.78558	1.42597	0.764073	0.136425	0.0509865	0.147325	0.181438	0.34561	0.161457	0.215322	0.413678
sp|P42123|LDHB_RAT	P42123	Ldhb	L-lactate dehydrogenase B chain OS=Rattus norvegicus GN=Ldhb PE=1 SV=2	249.11	2	sp|P42123|LDHB_RAT	6969.66	10565.9	2506.35	5695.12	3551.41	1267.92	23865.3	23567.3	11800.7	15121	8767.78	4100.73	2409.66	23716.3	13460.8	0.290031	0.549853	0.670083	0.00888392	0.174418	-1.18356	-2.01579	1.46656	0.638424	0.152916	0.0797759	0.0413229	0.161976	0.355764	0.221816	0.10023	0.384692
sp|P45592|COF1_RAT	P45592	Cfl1	Cofilin-1 OS=Rattus norvegicus GN=Cfl1 PE=1 SV=3	55.41	1	sp|P45592|COF1_RAT	63.2219	214.504	67.0247	316.244	53.3831	74.9093	2905.35	7882.93	601.515	1249.89	138.863	191.634	64.1462	5394.14	925.702	0.770347	0.919588	0.237291	0.6525	0.495267	0.322149	-0.880915	5.3609	2.89641	0.816697	0.369669	0.00973588	0.0488208	0.931035	0.551735	0.058141	0.202749
sp|P46462|TERA_RAT	P46462	Vcp	Transitional endoplasmic reticulum ATPase OS=Rattus norvegicus GN=Vcp PE=1 SV=3	140.46	3	sp|P46462|TERA_RAT	910.12	769.337	370.207	278.278	155.172	142.353	2281.08	4071.28	446.222	799.788	839.728	324.242	148.763	3176.18	623.005	0.118548	0.200478	0.0609341	0.398549	0.401296	-1.38241	-2.49316	1.86469	-0.486147	0.0130316	0.000938998	0.0312679	0.320808	0.0742801	0.0256665	0.0831174	0.496788
sp|P48675|DESM_RAT	P48675	Des	Desmin OS=Rattus norvegicus GN=Des PE=1 SV=2	410.48	7	sp|P48675|DESM_RAT	84908.8	49662.7	77374.2	58285.6	57895.2	89384.1	28928.9	17105.7	39982	25463.5	67285.7	67829.9	73639.7	23017.3	32722.8	0.370402	0.198993	0.302365	0.363219	0.313731	0.0484588	0.147694	-1.54554	-1.02515	0.91071	0.765749	0.0674032	0.11521	1	0.928675	0.132482	0.312712
sp|P51583|PUR6_RAT	P51583	Paics	Multifunctional protein ADE2 OS=Rattus norvegicus GN=Paics PE=1 SV=3	72.34	1	sp|P51583|PUR6_RAT	0.583859	197.727	0.583859	0.583859	0.583859	0.583859	88.1907	3148.99	18.4378	0.583859	99.1555	0.583859	0.583859	1618.59	9.51081	1.40589	0	0	1.33716	1.3274	-4.20184	-4.20184	5.61608	-1.71139	0.350571	0.353285	0.239872	0.70489	0.547621	0.540522	0.294037	0.831976
sp|P55063|HS71L_RAT	P55063	Hspa1l	Heat shock 70 kDa protein 1-like OS=Rattus norvegicus GN=Hspa1l PE=2 SV=2	273.15	3	sp|P14659|HSP72_RAT;tr|A0A0G2JVI3|A0A0G2JVI3_RAT;sp|P06761|GRP78_RAT;sp|P55063|HS71L_RAT;sp|P63018|HSP7C_RAT	6364.52	6650.1	6216.85	7245.99	6157.14	5276.3	6856.43	9130.64	4192.02	3279.65	6507.31	6731.42	5716.72	7993.54	3735.84	0.0310322	0.108107	0.108952	0.201177	0.17269	0.0449684	-0.190821	0.282372	-0.81112	0.748294	0.236552	0.538314	0.0420967	0.892444	0.428047	0.578941	0.19996
sp|P60711|ACTB_RAT	P60711	Actb	Actin, cytoplasmic 1 OS=Rattus norvegicus GN=Actb PE=1 SV=1	895.58	7	sp|P63259|ACTG_RAT;tr|A1Z0K8|A1Z0K8_RAT;sp|P60711|ACTB_RAT	44873.8	50737.4	41183.9	41805.7	41093.1	43505.3	95892.4	194784	44712.6	55159.6	47805.6	41494.8	42299.2	145338	49936.1	0.0867298	0.0105974	0.0403254	0.481132	0.147931	-0.201572	-0.174418	1.51815	0.057685	0.175361	0.229745	0.0664605	0.817657	0.384446	0.422434	0.132482	0.93213
sp|P62161|CALM_RAT	P62161	Calm1	Calmodulin OS=Rattus norvegicus GN=Calm1 PE=1 SV=2	72.15	2	tr|D4ABV5|D4ABV5_RAT;tr|M0RCJ6|M0RCJ6_RAT;sp|P62161|CALM_RAT	1251.56	1345.06	992.73	1371.1	1803.89	1484.89	2918.99	3237.22	1319.03	1262.03	1298.31	1181.92	1644.39	3078.11	1290.53	0.05092	0.226369	0.137174	0.0731053	0.0312314	-0.153295	0.335037	1.24441	-0.00809229	0.548673	0.126557	0.0430455	0.967512	0.722308	0.277451	0.100692	0.993661
sp|P62260|1433E_RAT	P62260	Ywhae	14-3-3 protein epsilon OS=Rattus norvegicus GN=Ywhae PE=1 SV=1	96.25	1	sp|P62260|1433E_RAT	265.744	371.974	340.213	650.004	284.034	264.886	1339.75	2958.11	644.705	1139.17	318.859	495.108	274.46	2148.93	891.939	0.235577	0.44244	0.0493331	0.532523	0.392003	0.580822	-0.196903	2.66262	1.44666	0.316642	0.464753	0.0198485	0.0482266	0.547621	0.64612	0.0707104	0.202749
sp|P62738|ACTA_RAT	P62738	Acta2	Actin, aortic smooth muscle OS=Rattus norvegicus GN=Acta2 PE=2 SV=1	59.87	2	sp|P62738|ACTA_RAT	2190.2	2039.37	1905.98	1693.73	2506.21	1815.55	3344.62	6593.86	1861.05	2123.4	2114.78	1799.85	2160.88	4969.24	1992.22	0.0504328	0.083384	0.226005	0.462358	0.0931171	-0.234224	0.0133634	1.15189	-0.0883478	0.14999	0.956387	0.11677	0.685636	0.355764	1	0.195761	0.822764
sp|P62804|H4_RAT	P62804	Hist1h4b	Histone H4 OS=Rattus norvegicus GN=Hist1h4b PE=1 SV=2	37.61	1	sp|P62804|H4_RAT	2792.97	3026.83	4652.2	4293.09	11669.9	12816.7	6145.95	9531.69	4791.28	4241.36	2909.9	4472.64	12243.3	7838.82	4516.32	0.0568291	0.0567739	0.0662319	0.305414	0.0860985	0.620158	2.07253	1.39638	0.632663	0.0143145	0.000737382	0.0494704	0.0516031	0.0777073	0.0256665	0.108454	0.202854
sp|P63018|HSP7C_RAT	P63018	Hspa8	Heat shock cognate 71 kDa protein OS=Rattus norvegicus GN=Hspa8 PE=1 SV=1	56.48	1	tr|A0A0G2JVI3|A0A0G2JVI3_RAT;tr|F1LZI1|F1LZI1_RAT;tr|M0R8M9|M0R8M9_RAT;sp|P63018|HSP7C_RAT	439.45	637.522	141.392	0.583859	92.2826	124.489	366.881	2760.43	400.932	515.033	538.486	70.9878	108.386	1563.65	457.983	0.260095	1.40258	0.210113	1.0824	0.176167	-5.86432	-2.30401	0.926978	-0.220076	0.206604	0.00872771	0.501039	0.545781	0.414074	0.0710685	0.543985	0.722073
sp|P63029|TCTP_RAT	P63029	Tpt1	Translationally-controlled tumor protein OS=Rattus norvegicus GN=Tpt1 PE=1 SV=1	44.39	1	sp|P63029|TCTP_RAT	25.4601	53.8311	0.583859	0.583859	14.8172	0.583859	165.403	551.715	27.2317	65.2713	39.6456	0.583859	7.70052	358.559	46.2515	0.506017	0	1.30699	0.761839	0.581562	-5.98657	-3.65382	3.02854	0.187529	0.0022628	0.19889	0.0380322	0.811087	0.0408054	0.388743	0.0985379	0.93213
sp|P63039|CH60_RAT	P63039	Hspd1	60 kDa heat shock protein, mitochondrial OS=Rattus norvegicus GN=Hspd1 PE=1 SV=1	763.75	3	sp|P63039|CH60_RAT	9704.77	15727.5	5175.36	5960.9	7219.23	4638.17	20623.8	43955.9	14717.9	16743.1	12716.1	5568.13	5928.7	32289.9	15730.5	0.334905	0.0997561	0.30784	0.510943	0.0910358	-1.15336	-1.09425	1.28516	0.345543	0.0494464	0.0960239	0.129537	0.397767	0.181835	0.248789	0.203087	0.581123
sp|P63102|1433Z_RAT	P63102	Ywhaz	14-3-3 protein zeta/delta OS=Rattus norvegicus GN=Ywhaz PE=1 SV=1	340.71	5	tr|A0A0G2JV65|A0A0G2JV65_RAT;sp|P63102|1433Z_RAT	5745.77	6216.35	6085.01	6527.33	8195.24	4421.85	8329.84	12136.1	8169.98	6987.2	5981.06	6306.17	6308.54	10233	7578.59	0.055635	0.0495975	0.422949	0.263017	0.110358	0.0765928	0.0104333	0.750479	0.33824	0.509843	0.981234	0.176951	0.200989	0.700266	1	0.242105	0.441995
sp|P67779|PHB_RAT	P67779	Phb	Prohibitin OS=Rattus norvegicus GN=Phb PE=1 SV=1	39.65	1	sp|P67779|PHB_RAT	116.969	0.583859	0.583859	0.583859	307.948	0.583859	332.64	2214.52	0.583859	0.583859	58.7763	0.583859	154.266	1273.58	0.583859	1.40017	0	1.40886	1.04484	0	-3.82314	0.698282	6.69846	-3.82314	0.350588	0.903754	0.12289	0.321944	0.547621	1	0.203036	0.496788
sp|P69897|TBB5_RAT	P69897	Tubb5	Tubulin beta-5 chain OS=Rattus norvegicus GN=Tubb5 PE=1 SV=1	429.32	6	sp|P85108|TBB2A_RAT;sp|Q4QRB4|TBB3_RAT;sp|Q6P9T8|TBB4B_RAT;tr|Q4QQV0|Q4QQV0_RAT;sp|P69897|TBB5_RAT	11438.4	15457.1	3312.63	6946.17	4750.09	3159.42	23091.2	31999.3	10724.1	15438.3	13447.7	5129.4	3954.75	27545.3	13081.2	0.211313	0.500898	0.284412	0.228679	0.254825	-1.4709	-1.77919	1.03162	-0.047389	0.0768155	0.0187914	0.101311	0.896733	0.243249	0.0888812	0.177684	0.97755
sp|P81155|VDAC2_RAT	P81155	Vdac2	Voltage-dependent anion-selective channel protein 2 OS=Rattus norvegicus GN=Vdac2 PE=1 SV=2	58.03	1	sp|P81155|VDAC2_RAT	39.1786	25.6668	33.585	45.6694	117.811	84.5425	352.822	1221.53	135.666	210.21	32.4227	39.6272	101.177	787.174	172.938	0.294679	0.215634	0.232509	0.780345	0.304797	0.304535	1.65405	4.37172	2.41289	0.446531	0.025529	0.011352	0.0109339	0.636306	0.103939	0.058141	0.0733211
sp|P82995|HS90A_RAT	P82995	Hsp90aa1	Heat shock protein HSP 90-alpha OS=Rattus norvegicus GN=Hsp90aa1 PE=1 SV=3	46.15	1	sp|P82995|HS90A_RAT	0.583859	39.7069	91.8536	47.5675	88.3355	63.7351	256.006	473.893	22.8174	122.654	20.1454	69.7105	76.0353	364.949	72.7356	1.37323	0.449214	0.228777	0.422166	0.970569	3.77908	3.96196	6.17672	3.45775	0.271597	0.253731	0.0806125	0.300793	0.499389	0.445005	0.150653	0.496788
sp|Q07936|ANXA2_RAT	Q07936	Anxa2	Annexin A2 OS=Rattus norvegicus GN=Anxa2 PE=1 SV=2	243.05	6	sp|Q07936|ANXA2_RAT	18777.8	18372.1	43379.7	47214.3	40747.8	44909.9	10678.3	11526.2	27305.7	22634.6	18575	45297	42828.9	11102.2	24970.1	0.0154439	0.0598605	0.0687162	0.0540004	0.132277	1.28485	1.2036	-0.743479	0.42059	0.00174711	0.00221944	0.138507	0.14191	0.039834	0.0284977	0.208266	0.367676
sp|Q5XFX0|TAGL2_RAT	Q5XFX0	Tagln2	Transgelin-2 OS=Rattus norvegicus GN=Tagln2 PE=1 SV=1	87.45	1	sp|Q5XFX0|TAGL2_RAT	0.583859	112.84	0.583859	203.783	36.5744	2.98297	725.639	798.495	76.2995	407.447	56.712	102.184	19.7787	762.067	241.873	1.39965	1.40613	1.20093	0.0676016	0.968096	0.426378	0.363843	6.55121	4.44112	0.938234	0.929268	0.112107	0.279284	1	1	0.190749	0.496788
sp|Q5XHY7|STAM2_RAT	Q5XHY7	Stam2	Signal transducing adapter molecule 2 OS=Rattus norvegicus GN=Stam2 PE=2 SV=1	39.98	1	sp|Q5XHY7|STAM2_RAT	16719.4	12346.9	28278.8	27638	12219.9	25776.4	2456.06	1622.82	3396.92	3138.19	14533.1	27958.4	18998.2	2039.44	3267.55	0.212741	0.0162053	0.50457	0.288897	0.0559912	0.960351	0.304808	-2.84734	-2.13768	0.0261564	0.60471	0.00764463	0.00436676	0.114686	0.792378	0.0549887	0.0382931
sp|Q5XIM9|TCPB_RAT	Q5XIM9	Cct2	T-complex protein 1 subunit beta OS=Rattus norvegicus GN=Cct2 PE=1 SV=3	130.12	1	sp|Q5XIM9|TCPB_RAT	892.698	250.814	104.022	805.487	116.024	512.87	785.404	3507.02	529.899	477.13	571.756	454.754	314.447	2146.21	503.515	0.793835	1.09072	0.892399	0.896683	0.0741055	-0.709022	-0.955885	1.81041	0.0876545	0.679618	0.508624	0.215619	0.918769	0.841078	0.690276	0.273118	0.98811
sp|Q68FQ0|TCPE_RAT	Q68FQ0	Cct5	T-complex protein 1 subunit epsilon OS=Rattus norvegicus GN=Cct5 PE=1 SV=1	72.23	1	sp|Q68FQ0|TCPE_RAT	678.178	944.198	68.798	251.88	358.625	79.8992	2068.25	4152.22	306.451	463.695	811.188	160.339	219.262	3110.24	385.073	0.231888	0.807405	0.898874	0.473786	0.288746	-2.60379	-2.24101	1.8727	-1.08596	0.0674038	0.122422	0.0432798	0.0622412	0.226001	0.277451	0.100692	0.221734
sp|Q6AXS5|PAIRB_RAT	Q6AXS5	Serbp1	Plasminogen activator inhibitor 1 RNA-binding protein OS=Rattus norvegicus GN=Serbp1 PE=1 SV=2	72.47	1	sp|Q6AXS5|PAIRB_RAT	739.745	831.518	69.64	167.211	0.583859	24.1033	1565.57	4034.66	487.22	879.324	785.632	118.425	12.3436	2800.12	683.272	0.0826003	0.582586	1.34732	0.623515	0.405782	-2.86156	-7.70782	1.68011	-0.260905	0.0213041	0.0598015	0.0786237	0.565573	0.0971469	0.184253	0.149385	0.723811
sp|Q6P0K8|PLAK_RAT	Q6P0K8	Jup	Junction plakoglobin OS=Rattus norvegicus GN=Jup PE=1 SV=1	367.86	8	sp|Q6P0K8|PLAK_RAT	43139.9	37650.7	49561.1	48083.1	76145.6	93741	18957.6	13564.1	35138.8	27713.8	40395.3	48822.1	84943.3	16260.9	31426.3	0.0960879	0.0214057	0.146472	0.23454	0.167066	0.276519	1.06787	-1.32956	-0.369013	0.111458	0.0135164	0.0485052	0.226906	0.305631	0.0792326	0.108423	0.488062
sp|Q6P6V0|G6PI_RAT	Q6P6V0	Gpi	Glucose-6-phosphate isomerase OS=Rattus norvegicus GN=Gpi PE=1 SV=1	89.44	1	sp|Q6P6V0|G6PI_RAT	0.583859	0.583859	0.583859	0.583859	0.583859	0.583859	0.583859	725.612	48.1367	0.583859	0.583859	0.583859	0.583859	363.098	24.3603	0	0	0	1.41194	1.38032	0	0	5.13968	3.18269	1	1	0.29015	0.322209	1	1	0.334252	0.496788
sp|Q6P9V9|TBA1B_RAT	Q6P9V9	Tuba1b	Tubulin alpha-1B chain OS=Rattus norvegicus GN=Tuba1b PE=1 SV=1	380.71	6	sp|Q5XIF6|TBA4A_RAT;sp|Q6AY56|TBA8_RAT;sp|Q6AYZ1|TBA1C_RAT;sp|Q6P9V9|TBA1B_RAT	24741.1	25140.4	19430.2	25833.7	16828.4	12870.8	31601.3	45652	24951.2	25955.9	24940.7	22631.9	14849.6	38626.7	25453.6	0.0113199	0.200067	0.188453	0.257215	0.0279118	-0.15468	-0.760959	0.606874	0.0291287	0.496302	0.0352444	0.247807	0.880168	0.68998	0.121754	0.297368	0.974166
sp|Q6URK4|ROA3_RAT	Q6URK4	Hnrnpa3	Heterogeneous nuclear ribonucleoprotein A3 OS=Rattus norvegicus GN=Hnrnpa3 PE=1 SV=1	72.15	1	sp|Q6URK4|ROA3_RAT	492.22	107.188	510.142	46.1189	301.592	194.767	445.039	1450.39	88.5121	249.045	299.704	278.13	248.18	947.715	168.778	0.908424	1.17971	0.304361	0.75011	0.672561	-0.582561	0.0774492	1.80643	-0.62955	0.77174	0.944719	0.210898	0.616501	0.906994	1	0.270139	0.747671
sp|Q794E4|HNRPF_RAT	Q794E4	Hnrnpf	Heterogeneous nuclear ribonucleoprotein F OS=Rattus norvegicus GN=Hnrnpf PE=1 SV=3	81.37	1	sp|Q794E4|HNRPF_RAT	21.9115	967.013	392.892	0.583859	155.374	161.396	1280.65	2792.35	154.861	459.326	494.462	196.738	158.385	2036.5	307.094	1.35154	1.41002	0.0268844	0.524889	0.701053	-3.26467	0.121526	3.69946	0.8736	0.551235	0.963581	0.189472	0.739329	0.722308	1	0.248274	0.860036
sp|Q9ESV6|G3PT_RAT	Q9ESV6	Gapdhs	Glyceraldehyde-3-phosphate dehydrogenase, testis-specific OS=Rattus norvegicus GN=Gapdhs PE=1 SV=1	61.25	1	sp|Q9ESV6|G3PT_RAT	136031	111325	131293	147613	78533.2	86655.2	21621	15630.5	21972.8	15926.3	123678	139453	82594.2	18625.7	18949.6	0.141248	0.0827521	0.0695339	0.227422	0.225627	0.177949	-0.576991	-2.74289	-2.71772	0.372288	0.0465251	0.0064815	0.00305408	0.573524	0.155996	0.0549887	0.0316514
tr|A0A0F7RQL3|A0A0F7RQL3_RAT	A0A0F7RQL3	Mif	Macrophage migration inhibitory factor OS=Rattus norvegicus GN=Mif PE=4 SV=1	27.99	1	tr|A0A0F7RQL3|A0A0F7RQL3_RAT	128.446	280.794	164.874	202.121	2.40916	401.755	1580.08	2192.37	574.84	732.078	204.62	183.497	202.082	1886.23	653.459	0.52647	0.143532	1.39735	0.229536	0.170147	-0.0570481	-2.60985	3.29284	1.77224	0.920416	0.496289	0.0104392	0.0461622	1	0.68165	0.058141	0.202749
tr|A0A0G2JSG6|A0A0G2JSG6_RAT	A0A0G2JSG6	Ak2	Adenylate kinase 2, mitochondrial OS=Rattus norvegicus GN=Ak2 PE=1 SV=1	43.18	1	tr|A0A0G2JSG6|A0A0G2JSG6_RAT	0.583859	0.583859	0.583859	46.1562	148.267	0.583859	228.733	357.724	124.263	159.466	0.583859	23.37	74.4255	293.229	141.865	0	1.37888	1.40312	0.311056	0.175468	3.15238	3.99418	8.93642	7.91349	0.350635	0.353293	0.000182651	7.87848e-05	0.547621	0.540522	0.0104111	0.00898147
tr|A0A0G2JSW0|A0A0G2JSW0_RAT	A0A0G2JSW0	Myl12b	Myosin regulatory light chain 12B OS=Rattus norvegicus GN=Myl12b PE=4 SV=1	119.68	2	tr|A0A0G2JSW0|A0A0G2JSW0_RAT	302.027	64.2104	32.0876	36.4202	19.6387	33.9397	1904.44	4335.91	176.366	424.241	183.119	34.2539	26.7892	3120.17	300.303	0.91832	0.0894375	0.377476	0.551031	0.583656	-2.02633	-2.43137	4.367	0.97395	0.147755	0.118778	0.0229161	0.439423	0.355764	0.277451	0.0791646	0.610905
tr|A0A0G2JTG7|A0A0G2JTG7_RAT	A0A0G2JTG7	Hnrnph1	Heterogeneous nuclear ribonucleoprotein H OS=Rattus norvegicus GN=Hnrnph1 PE=1 SV=1	107.78	2	tr|G3V9Q3|G3V9Q3_RAT;sp|Q6AY09|HNRH2_RAT;tr|A0A0G2JTG7|A0A0G2JTG7_RAT	89.7623	221.923	297.182	578.216	236.034	251.461	3246.01	6857.34	605.069	1216.3	155.843	437.699	243.747	5051.67	910.685	0.599654	0.454013	0.0447526	0.505496	0.474595	1.55436	0.787544	5.06297	2.60364	0.133408	0.284086	0.00564639	0.0381292	0.34561	0.48337	0.0549887	0.188988
tr|A0A0G2JUG1|A0A0G2JUG1_RAT	A0A0G2JUG1	NA	Uncharacterized protein OS=Rattus norvegicus PE=3 SV=1	40.82	1	tr|A0A0G2JUG1|A0A0G2JUG1_RAT	7849.44	8012.84	5867	4690.25	7376.67	10068.2	985.95	550.782	3045.03	2742.81	7931.14	5278.62	8722.43	768.366	2893.92	0.0145681	0.157634	0.218194	0.400473	0.0738447	-0.596309	0.119899	-3.42788	-1.45639	0.0441336	0.615664	0.00508983	0.00516349	0.173491	0.797564	0.0549887	0.0416076
tr|A0A0G2JWU1|A0A0G2JWU1_RAT	A0A0G2JWU1	LOC500959	Triosephosphate isomerase OS=Rattus norvegicus GN=LOC500959 PE=1 SV=1	44.42	1	tr|A0A0G2JWU1|A0A0G2JWU1_RAT	1138.78	1950.01	60.3706	820.868	1849.62	1.25501	7361	7539.63	1656.05	3943.25	1544.39	440.619	925.44	7450.32	2799.65	0.371423	1.22045	1.4123	0.0169535	0.577676	-2.74288	-4.95091	2.32171	0.778081	0.218345	0.378806	0.0147459	0.314843	0.422985	0.55364	0.0600368	0.496788
tr|A0A0G2JXD0|A0A0G2JXD0_RAT	A0A0G2JXD0	LOC103692829	RCG63708 OS=Rattus norvegicus GN=LOC103692829 PE=4 SV=1	42.44	1	tr|A0A0G2JXD0|A0A0G2JXD0_RAT	0.583859	0.583859	0.583859	0.583859	0.583859	0.583859	15.3334	1027.1	0.583859	0.583859	0.583859	0.583859	0.583859	521.214	0.583859	0	0	0	1.37261	0	0	0	7.74779	0	1	1	0.0446079	1	1	1	0.101706	1
tr|A0A0G2JXE0|A0A0G2JXE0_RAT	A0A0G2JXE0	LOC102549061	Histone H2B OS=Rattus norvegicus GN=LOC102549061 PE=3 SV=1	375.2	1	tr|A0A0G2JXE0|A0A0G2JXE0_RAT;tr|D3ZNZ9|D3ZNZ9_RAT	14232.9	15161.5	9890.59	8598.83	8330.48	6081.69	22433.5	35272.4	10631.4	14220.1	14697.2	9244.71	7206.09	28852.9	12425.7	0.0446734	0.0988037	0.220666	0.314647	0.204223	-0.671651	-1.04531	0.937275	-0.256693	0.0176991	0.0242252	0.126658	0.384582	0.0917136	0.102284	0.203087	0.569382
tr|A0A0G2K3Z9|A0A0G2K3Z9_RAT	A0A0G2K3Z9	NA	Uncharacterized protein OS=Rattus norvegicus PE=4 SV=1	90.26	2	tr|A0A0G2K3Z9|A0A0G2K3Z9_RAT	4182.55	4690.59	7486.7	6648.53	6409.59	6837.27	3762.36	4059.28	3881.84	3716.31	4436.57	7067.62	6623.43	3910.82	3799.07	0.0809732	0.0838573	0.0456587	0.0536859	0.0308097	0.671607	0.57975	-0.180644	-0.221771	0.0198013	0.0193647	0.668564	0.331211	0.0940563	0.0888812	0.699232	0.503441
tr|A0A0G2K743|A0A0G2K743_RAT	A0A0G2K743	RGD1562415	40S ribosomal protein S26 OS=Rattus norvegicus GN=RGD1562415 PE=3 SV=1	52.81	1	tr|A0A0G2K743|A0A0G2K743_RAT	770.371	415.641	1704.19	571.509	1707.01	1193.75	187.015	536.288	692.707	259.629	593.006	1137.85	1450.38	361.651	476.168	0.422984	0.703894	0.250228	0.682904	0.643117	0.802448	1.33497	-0.837365	-0.416096	0.40068	0.0758734	0.361916	0.606008	0.60102	0.217342	0.404494	0.742849
tr|A0A0G2K865|A0A0G2K865_RAT	A0A0G2K865	Tpd52	Tumor protein D52 OS=Rattus norvegicus GN=Tpd52 PE=1 SV=1	66.15	1	tr|A0A0G2K865|A0A0G2K865_RAT	1.64446	1.16772	4.86916	1.16772	1.16772	1.16772	89.3803	1568.11	65.2959	147.265	1.40609	3.01844	1.16772	828.746	106.28	0.239747	0.867109	0	1.26169	0.545357	0.783032	-0.246959	8.0777	6.14494	0.473031	0.372663	0.0146062	0.00200505	0.665748	0.551735	0.0600368	0.0316514
tr|A0A0G2K8B7|A0A0G2K8B7_RAT	A0A0G2K8B7	Eif4a2	Eukaryotic initiation factor 4A-II OS=Rattus norvegicus GN=Eif4a2 PE=1 SV=1	33.34	1	tr|A0A0G2K8B7|A0A0G2K8B7_RAT	67.7976	44.8411	32.4053	82.9947	0.583859	0.583859	202.149	271.38	174.847	143.58	56.3194	57.7	0.583859	236.764	159.213	0.288225	0.619966	0	0.20676	0.138868	-0.0884036	-6.56127	2.08677	1.52287	0.902723	0.00044335	0.018772	0.0207326	1	0.0252709	0.0690326	0.124396
tr|A0A0G2K916|A0A0G2K916_RAT	A0A0G2K916	Ankhd1	Ankyrin repeat and KH domain-containing 1 OS=Rattus norvegicus GN=Ankhd1 PE=1 SV=1	41.58	1	tr|A0A0G2K916|A0A0G2K916_RAT	16150.2	14454.6	8226.21	7793.01	5771.28	9473.39	3001.82	2566.22	3150.96	2457.1	15302.4	8009.61	7622.33	2784.02	2804.03	0.0783524	0.038244	0.343436	0.110638	0.174973	-0.932265	-1.04708	-2.46073	-2.4571	0.00576778	0.0633183	0.00659581	0.00243357	0.0438351	0.189955	0.0549887	0.0316514
tr|A0A0G2K9V6|A0A0G2K9V6_RAT	A0A0G2K9V6	Tars	Threonine--tRNA ligase, cytoplasmic OS=Rattus norvegicus GN=Tars PE=1 SV=1	40.53	1	tr|A0A0G2K9V6|A0A0G2K9V6_RAT	81.238	0.583859	0.583859	0.583859	56.324	0.583859	122.204	443.142	55.4285	0.583859	40.9109	0.583859	28.4539	282.673	28.0062	1.39403	0	1.38519	0.802825	1.38473	-3.5602	-0.264203	5.0785	-0.275764	0.350604	0.955415	0.174522	0.950237	0.547621	1	0.242105	0.99352
tr|A0A0G2KAM4|A0A0G2KAM4_RAT	A0A0G2KAM4	Fscn1	Fascin OS=Rattus norvegicus GN=Fscn1 PE=3 SV=1	37.47	1	tr|A0A0G2KAM4|A0A0G2KAM4_RAT	43.397	1.38225	94.3025	125.445	339.829	302.239	119.073	335.646	0.583859	0.583859	22.3896	109.874	321.034	227.359	0.583859	1.32691	0.200423	0.0827967	0.673561	0	3.8118	5.37083	4.68998	-3.72958	0.19597	0.107448	0.103419	0.176218	0.413715	0.260619	0.178633	0.409976
tr|A0A0G2KB63|A0A0G2KB63_RAT	A0A0G2KB63	Phb2	Prohibitin-2 OS=Rattus norvegicus GN=Phb2 PE=1 SV=1	52.51	1	tr|A0A0G2KB63|A0A0G2KB63_RAT	19.2134	99.3931	11.6105	51.5124	11.5001	0.583859	69.7751	734.505	147.185	251.42	59.3033	31.5614	6.04199	402.14	199.302	0.956029	0.893966	1.27755	1.16883	0.369817	-0.837454	-4.07592	2.37308	2.13816	0.600768	0.173198	0.245612	0.140733	0.769523	0.352581	0.297368	0.367676
tr|A0A0H2UHQ8|A0A0H2UHQ8_RAT	A0A0H2UHQ8	Rps17	40S ribosomal protein S17 OS=Rattus norvegicus GN=Rps17 PE=3 SV=1	57.39	1	tr|A0A0H2UHQ8|A0A0H2UHQ8_RAT	0.583859	447.193	0.583859	0.583859	0.583859	0.583859	408.936	1765.01	411.352	214.078	223.889	0.583859	0.583859	1086.97	312.715	1.41053	0	0	0.882164	0.446072	-4.79053	-4.79053	5.71637	4.19889	0.350552	0.353269	0.23146	0.377232	0.547621	0.540522	0.289961	0.565848
tr|A0A0H2UHX8|A0A0H2UHX8_RAT	A0A0H2UHX8	Ilf2	Interleukin enhancer-binding factor 2 OS=Rattus norvegicus GN=Ilf2 PE=1 SV=1	53.8	1	tr|A0A0H2UHX8|A0A0H2UHX8_RAT	0.583859	0.583859	0.583859	0.583859	0.583859	0.583859	0.583859	864.702	83.8715	0.583859	0.583859	0.583859	0.583859	432.643	42.2277	0	0	0	1.41231	1.39466	0	0	5.26618	3.58321	1	1	0.290069	0.322026	1	1	0.334252	0.496788
tr|B0BN81|B0BN81_RAT	B0BN81	Rps5	40S ribosomal protein S5 OS=Rattus norvegicus GN=Rps5 PE=1 SV=1	111.01	2	tr|B0BN81|B0BN81_RAT	1.16772	2.10519	1040.79	1.16772	77.9482	119.171	680.68	3896.98	341.751	441.415	1.63645	520.98	98.5596	2288.83	391.583	0.405079	1.41104	0.295749	0.993638	0.17997	4.47476	5.94185	10.0207	7.95258	0.388507	0.00224982	0.00217103	0.00044325	0.590531	0.0284977	0.0412496	0.0252653
tr|B2RYP6|B2RYP6_RAT	B2RYP6	Luc7l2	LUC7-like 2 (S. cerevisiae) OS=Rattus norvegicus GN=Luc7l2 PE=1 SV=1	44.7	1	tr|B2RYP6|B2RYP6_RAT	0.583859	0.583859	0.583859	0.583859	0.583859	0.583859	61.9188	606.011	0.583859	52.1785	0.583859	0.583859	0.583859	333.965	26.3812	0	0	0	1.15201	1.38291	0	0	8.37406	3.24085	1	1	0.0068384	0.322178	1	1	0.0549887	0.496788
tr|B2RYR8|B2RYR8_RAT	B2RYR8	Rps8	40S ribosomal protein S8 OS=Rattus norvegicus GN=Rps8 PE=2 SV=1	91.24	2	tr|D3ZIE1|D3ZIE1_RAT;tr|B2RYR8|B2RYR8_RAT	34.1372	254.236	28.6767	137.32	98.2389	105.465	347.531	1538.64	55.3508	177.602	144.187	82.9982	101.852	943.087	116.477	1.07939	0.925589	0.05017	0.893071	0.742166	-0.570049	0.127774	2.97257	0.0898694	0.751532	0.928017	0.130047	0.95341	0.892444	1	0.203087	0.99352
tr|B2RZ74|B2RZ74_RAT	B2RZ74	Snrnp70	Small nuclear ribonucleoprotein U1 subunit 70 OS=Rattus norvegicus GN=Snrnp70 PE=1 SV=1	43.08	1	tr|D3Z8H0|D3Z8H0_RAT;tr|B2RZ74|B2RZ74_RAT	325.75	194.002	365.906	550.783	577.141	425.918	43273.8	178.506	111.114	204.925	259.876	458.345	501.529	21726.2	158.019	0.358478	0.285217	0.21321	1.40259	0.419784	0.836563	0.979832	3.46675	-0.736348	0.159073	0.101252	0.347505	0.251883	0.362686	0.256504	0.392233	0.496788
tr|D3ZA32|D3ZA32_RAT	D3ZA32	Gsdma	Gasdermin A OS=Rattus norvegicus GN=Gsdma PE=4 SV=1	62.06	2	tr|D3ZA32|D3ZA32_RAT	2412.12	2094.62	5157.16	5592.26	4751.86	6026.84	1480.54	1335.38	3428	2405.83	2253.37	5374.71	5389.35	1407.96	2916.91	0.0996324	0.0572428	0.167283	0.0729033	0.247791	1.25651	1.25145	-0.676813	0.353455	0.00409994	0.0114565	0.174335	0.312368	0.0408054	0.0792326	0.242105	0.496788
tr|D3ZEV0|D3ZEV0_RAT	D3ZEV0	LOC100912427	RCG63497 OS=Rattus norvegicus GN=LOC100912427 PE=4 SV=1	43.04	1	tr|D3ZEV0|D3ZEV0_RAT	0.583859	0.583859	0.583859	0.583859	0.583859	0.583859	8.49596	105.478	12.1533	7.33751	0.583859	0.583859	0.583859	56.9871	9.74541	0	0	0	1.20337	0.349425	0	0	5.6801	4.01559	1	1	0.0275279	0.00178226	1	1	0.0831174	0.0316514
tr|D3ZHB3|D3ZHB3_RAT	D3ZHB3	LOC100360573	40S ribosomal protein S12 OS=Rattus norvegicus GN=LOC100360573 PE=3 SV=3	277.26	1	tr|D3ZHB3|D3ZHB3_RAT	2635.41	2179.35	4295.77	7410.26	1070.06	1405.23	8397.67	22561.7	2175.65	4193.4	2407.38	5853.02	1237.64	15479.7	3184.52	0.133955	0.376264	0.191492	0.647008	0.448031	1.23526	-0.966717	2.52193	0.333821	0.0568136	0.0312645	0.030792	0.512361	0.196265	0.118805	0.0831174	0.687167
tr|D3ZHP8|D3ZHP8_RAT	D3ZHP8	Rpl5l1	Uncharacterized protein OS=Rattus norvegicus GN=Rpl5l1 PE=1 SV=1	78	1	tr|D3ZHP8|D3ZHP8_RAT	0.583859	0.583859	0.583859	153.183	0.583859	0.583859	154.639	640.054	62.2216	0.583859	0.583859	76.8832	0.583859	397.347	31.4027	0	1.40347	0	0.863831	1.38792	4.01771	0	9.07371	3.36783	0.350579	1	0.00147754	0.322116	0.547621	1	0.0336879	0.496788
tr|D3ZKA0|D3ZKA0_RAT	D3ZKA0	Serpinb13	Serine (Or cysteine) peptidase inhibitor, clade B (Ovalbumin), member 13 (Predicted) OS=Rattus norvegicus GN=Serpinb13 PE=3 SV=1	40.17	1	tr|D3ZKA0|D3ZKA0_RAT	1917.78	2119.78	3211.48	4257.09	2036.29	2470.56	544.816	485.689	1646.41	1153.96	2018.78	3734.28	2253.43	515.253	1400.19	0.0707551	0.197992	0.136271	0.0811426	0.248693	0.874875	0.153715	-1.9707	-0.548717	0.0314898	0.407046	0.0122402	0.152577	0.132957	0.587384	0.058141	0.384692
tr|D3ZM39|D3ZM39_RAT	D3ZM39	Dsg1	Desmoglein 1 OS=Rattus norvegicus GN=Dsg1 PE=4 SV=1	95.06	2	tr|D3ZM39|D3ZM39_RAT	17015.8	16624	27132.3	30405.8	35002.8	34167	8169.3	5976.77	17678.9	12622.2	16819.9	28769.1	34584.9	7073.04	15150.5	0.0164688	0.0804567	0.0170879	0.219192	0.236007	0.772106	1.03997	-1.26721	-0.171077	0.00856699	0.00167587	0.0508763	0.57143	0.0514019	0.0272927	0.109432	0.723811
tr|D3ZWE0|D3ZWE0_RAT	D3ZWE0	Hist2h2ab	Histone H2A OS=Rattus norvegicus GN=Hist2h2ab PE=3 SV=1	46.63	1	tr|D3ZWE0|D3ZWE0_RAT	31.2621	0.583859	167.691	0.583859	69.9776	49.4416	0.583859	1853.5	0.583859	0.583859	15.923	84.1374	59.7096	927.043	0.583859	1.36236	1.4044	0.243196	1.41332	0	1.21166	3.78322	2.94485	-2.87132	0.803383	0.24968	0.603305	0.322406	0.931035	0.444742	0.642773	0.496788
tr|D4A205|D4A205_RAT	D4A205	Apc2	APC2, WNT-signaling pathway regulator OS=Rattus norvegicus GN=Apc2 PE=4 SV=1	28.38	1	tr|D4A205|D4A205_RAT	2883.67	2675.61	3798.29	4834.36	4250.9	3281.09	1618.9	1699.24	2924.3	2462.75	2779.64	4316.33	3766	1659.07	2693.52	0.0529268	0.16973	0.182093	0.0342416	0.121168	0.625452	0.427086	-0.743939	-0.0497059	0.0488969	0.120194	0.138844	0.827511	0.181835	0.277451	0.208266	0.933953
tr|D4A3P1|D4A3P1_RAT	D4A3P1	Ubqln4	Ubiquilin 4 OS=Rattus norvegicus GN=Ubqln4 PE=1 SV=1	82.73	1	tr|D4A3P1|D4A3P1_RAT	0.583859	0.583859	263.79	315.693	1.58049	0.583859	1720.97	2589.34	0.583859	843.193	0.583859	289.741	1.08218	2155.15	421.889	0	0.126667	0.651212	0.284911	1.41226	8.94912	0.718341	11.82	5.24801	3.15727e-05	0.355607	6.84604e-05	0.321662	0.00359929	0.540522	0.00780448	0.496788
tr|D4A6W6|D4A6W6_RAT	D4A6W6	RGD1561333	Uncharacterized protein OS=Rattus norvegicus GN=RGD1561333 PE=3 SV=1	42.11	1	tr|D4A6W6|D4A6W6_RAT	45.5761	14.056	26.4849	23.8007	55.3743	86.0319	174.235	351.132	68.1599	45.7495	29.816	25.1428	70.7031	262.684	56.9547	0.747518	0.0754903	0.306608	0.47618	0.278231	-0.0116461	1.44731	3.28872	1.14161	0.98879	0.185689	0.0281861	0.23871	1	0.371379	0.0831174	0.496788
tr|D4AB26|D4AB26_RAT	D4AB26	Smc6	SMC6 structural maintenance of chromosomes 6-like 1 (Yeast) (Predicted) OS=Rattus norvegicus GN=Smc6 PE=1 SV=1	27.2	1	tr|D4AB26|D4AB26_RAT	45024.7	34481.6	10598	8871.38	21564.7	23668.6	7531.17	6210.74	6588.06	3989.44	39753.2	9734.71	22616.6	6870.96	5288.75	0.187535	0.125419	0.0657776	0.135888	0.347437	-2.02276	-0.802451	-2.52638	-2.94218	0.00469968	0.0345028	0.00752316	0.00547468	0.0408054	0.121754	0.0549887	0.0416076
tr|F1LM82|F1LM82_RAT	F1LM82	Hnrnpa2b1	Heterogeneous nuclear ribonucleoproteins A2/B1 OS=Rattus norvegicus GN=Hnrnpa2b1 PE=1 SV=3	144.46	2	tr|F1LM82|F1LM82_RAT	1305.65	1562.94	1828.74	1775.82	1043.54	720.45	8083.87	20492.8	1988.34	2934.96	1434.3	1802.28	881.996	14288.3	2461.65	0.126843	0.020761	0.259027	0.614099	0.271916	0.335149	-0.720289	3.17153	0.757935	0.107291	0.0912928	0.0143809	0.0977907	0.305631	0.247795	0.0600368	0.278704
tr|F1LP05|F1LP05_RAT	F1LP05	Atp5a1	ATP synthase subunit alpha OS=Rattus norvegicus GN=Atp5a1 PE=1 SV=1	85.58	1	tr|F1LP05|F1LP05_RAT	0.583859	0.583859	0.583859	0.583859	0.583859	0.583859	0.583859	865.239	106.243	0.583859	0.583859	0.583859	0.583859	432.911	53.4135	0	0	0	1.41231	1.39875	0	0	5.26663	3.75377	1	1	0.290069	0.321966	1	1	0.334252	0.496788
tr|F1LSW7|F1LSW7_RAT	F1LSW7	Rpl14	60S ribosomal protein L14 OS=Rattus norvegicus GN=Rpl14 PE=1 SV=2	50.68	1	tr|F1LSW7|F1LSW7_RAT	337.716	528.896	183.558	256.607	266.924	186.879	227.061	982.54	214.727	114.547	433.306	220.083	226.902	604.8	164.637	0.311983	0.234698	0.249447	0.883273	0.43027	-0.961498	-0.92013	0.160401	-1.43018	0.0905721	0.10471	0.87583	0.0675111	0.271716	0.259499	0.891469	0.226361
tr|F1LT36|F1LT36_RAT	F1LT36	RGD1564698	Uncharacterized protein OS=Rattus norvegicus GN=RGD1564698 PE=4 SV=2	85.53	2	tr|D3ZH53|D3ZH53_RAT;tr|F1LT36|F1LT36_RAT	119.103	305.857	242.626	238.213	220.155	74.9577	1095.61	1940.69	228.069	399.324	212.48	240.419	147.556	1518.15	313.697	0.621492	0.0129797	0.695802	0.393613	0.386029	0.332956	-0.571202	2.93354	0.66098	0.625446	0.58426	0.024337	0.408486	0.792232	0.774484	0.0816005	0.582092
tr|F1LTP9|F1LTP9_RAT	F1LTP9	LOC688970	Similar to serine/threonine kinase OS=Rattus norvegicus GN=LOC688970 PE=3 SV=2	37.44	1	tr|F1LTP9|F1LTP9_RAT	1142.42	1066.61	1101.85	988.391	737.234	775.084	330.09	311.734	364.538	387.947	1104.51	1045.12	756.159	320.912	376.243	0.0485353	0.0767667	0.035395	0.0404449	0.0439946	-0.0810185	-0.546253	-1.7829	-1.55352	0.525644	0.0134313	0.0156002	0.00414735	0.704981	0.0792326	0.061325	0.0382931
tr|F1LYQ0|F1LYQ0_RAT	F1LYQ0	RGD1563581	Protein S100 OS=Rattus norvegicus GN=RGD1563581 PE=3 SV=3	109.55	1	tr|F1LYQ0|F1LYQ0_RAT	133.377	364.327	387.446	604.777	460.089	4.58249	531.21	4798.3	1.16772	355.785	248.852	496.112	232.336	2664.75	178.477	0.656238	0.309761	1.38632	1.13229	1.40496	1.13483	-2.26328	2.85649	-3.43495	0.218913	0.515462	0.13262	0.402708	0.422985	0.691325	0.204306	0.581123
tr|F2Z3Q8|F2Z3Q8_RAT	F2Z3Q8	Kpnb1	Importin subunit beta-1 OS=Rattus norvegicus GN=Kpnb1 PE=1 SV=1	71.19	1	tr|F2Z3Q8|F2Z3Q8_RAT	0.583859	29.5861	0.583859	0.583859	0.583859	0.583859	136.162	336.542	0.583859	42.984	15.085	0.583859	0.583859	236.352	21.7839	1.35948	0	0	0.599488	1.37631	-2.83158	-2.83158	5.68664	0.269441	0.35067	0.35337	0.0858256	0.943949	0.547621	0.540522	0.155303	0.99352
tr|G3V6P7|G3V6P7_RAT	G3V6P7	Myh9	Myosin, heavy polypeptide 9, non-muscle OS=Rattus norvegicus GN=Myh9 PE=1 SV=1	45.03	1	tr|G3V6P7|G3V6P7_RAT	120.995	84.7917	0.583859	735.274	0.583859	0.583859	633.633	785.231	276.082	189.309	102.893	367.929	0.583859	709.432	232.696	0.248795	1.41197	0	0.151102	0.263683	-2.28941	-7.43863	2.79991	1.17445	0.65393	0.000225737	0.00652104	0.0497979	0.819209	0.0252709	0.0549887	0.202749
tr|G3V6S3|G3V6S3_RAT	G3V6S3	Calu	Calumenin OS=Rattus norvegicus GN=Calu PE=1 SV=1	84.98	1	tr|G3V6S3|G3V6S3_RAT	89.3935	45.5053	0.583859	0.583859	0.58508	0.583859	18.0265	1374.65	0.583859	0.583859	67.4494	0.583859	0.584469	696.34	0.583859	0.460103	0	0.00147754	1.3776	0	-6.77134	-6.76983	1.30342	-6.77134	0.00127807	0.00135087	0.638681	0.000787219	0.0364251	0.0256665	0.674164	0.0299143
tr|G3V826|G3V826_RAT	G3V826	Tkt	Transketolase OS=Rattus norvegicus GN=Tkt PE=1 SV=1	95.86	1	tr|G3V826|G3V826_RAT	1554.31	1141.26	326.28	353.274	796.191	417.888	1283.92	3004.85	378.02	473.5	1347.79	339.777	607.039	2144.39	425.76	0.216707	0.0561771	0.440664	0.567473	0.158573	-1.97193	-1.20726	0.560474	-1.65447	0.00495366	0.0935915	0.439931	0.012081	0.0408054	0.248126	0.482232	0.0765132
tr|M0R5J4|M0R5J4_RAT	M0R5J4	NA	Uncharacterized protein OS=Rattus norvegicus PE=3 SV=1	159.84	3	sp|P07323|ENOG_RAT;sp|P15429|ENOB_RAT;tr|M0R5J4|M0R5J4_RAT	5481.23	6460.16	4877.04	5017.41	3948.35	4944.72	15208.8	31787.7	8205.23	9005.77	5970.7	4947.23	4446.53	23498.3	8605.5	0.115935	0.0200636	0.158447	0.498892	0.0657794	-0.26656	-0.429467	1.88558	0.530662	0.146988	0.125495	0.0411894	0.0886744	0.355764	0.277451	0.10023	0.263746
tr|M0R6L4|M0R6L4_RAT	M0R6L4	LOC100365839	40S ribosomal protein S3a OS=Rattus norvegicus GN=LOC100365839 PE=3 SV=1	90.63	1	tr|M0R6L4|M0R6L4_RAT	294.289	264.62	168.71	78.7081	0.583859	188.591	1789.27	3533.86	374.758	584.558	279.454	123.709	94.5874	2661.57	479.658	0.0750712	0.51444	1.40548	0.463493	0.309285	-1.27601	-4.73303	3.17166	0.746077	0.0953046	0.303452	0.00820007	0.110767	0.278583	0.508729	0.0549887	0.307987
tr|M0R757|M0R757_RAT	M0R757	LOC100360413	Elongation factor 1-alpha OS=Rattus norvegicus GN=LOC100360413 PE=3 SV=1	331.54	2	sp|P62632|EF1A2_RAT;tr|M0R757|M0R757_RAT	40108.4	40994.2	35115.4	38225.5	76079.5	83350.7	99660.9	135505	62546.6	71425.1	40551.3	36670.5	79715.1	117583	66985.8	0.0154452	0.0599708	0.0644983	0.215553	0.0937224	-0.146341	0.973689	1.51899	0.721019	0.229534	0.00354122	0.0313513	0.036225	0.428965	0.0364286	0.0831174	0.187712
tr|M0R9L0|M0R9L0_RAT	M0R9L0	Naca	Nascent polypeptide-associated complex alpha subunit OS=Rattus norvegicus GN=Naca PE=1 SV=1	110.88	1	tr|M0R9L0|M0R9L0_RAT	47.7017	110.089	27.1264	1.16772	1.52711	1.16772	316.704	996.888	70.5441	126.49	78.8952	14.1471	1.34741	656.796	98.5169	0.559151	1.29748	0.188605	0.732286	0.401551	-3.68659	-5.762	2.9549	0.38242	0.187483	0.00388606	0.0406353	0.593915	0.403266	0.0364286	0.10023	0.742849
tr|M0RB74|M0RB74_RAT	M0RB74	Ipo5	Importin 5 OS=Rattus norvegicus GN=Ipo5 PE=1 SV=2	93.11	1	tr|M0RB74|M0RB74_RAT	24.5557	69.1153	22.7862	115.547	105.079	97.0618	1.16772	2270.93	14.6618	119.728	46.8355	69.1667	101.071	1136.05	67.1949	0.672747	0.948316	0.0560916	1.41276	1.10564	0.316755	1.29362	0.321922	0.0243435	0.815202	0.163176	0.945509	0.987472	0.931035	0.338219	0.953876	1
tr|Q0QEP3|Q0QEP3_RAT	Q0QEP3	Atp5b	ATP synthase subunit beta (Fragment) OS=Rattus norvegicus GN=Atp5b PE=2 SV=1	57.85	1	tr|Q0QEP3|Q0QEP3_RAT	153.498	13.1544	120.496	84.2961	60.6353	0.583859	619.615	1220.95	99.9565	108.293	83.3264	102.396	30.6096	920.283	104.125	1.19096	0.249982	1.38724	0.462041	0.0566103	1.16534	-2.91689	4.27473	1.21124	0.521767	0.458337	0.0596156	0.4792	0.704981	0.645066	0.12136	0.650343
tr|Q0QEU1|Q0QEU1_RAT	Q0QEU1	GAPDH	Glyceraldehyde-3-phosphate dehydrogenase (Fragment) OS=Rattus norvegicus GN=GAPDH PE=2 SV=1	548.89	4	tr|D3ZGY4|D3ZGY4_RAT;tr|A0A0G2K7M1|A0A0G2K7M1_RAT;tr|Q0QEU1|Q0QEU1_RAT	61260.5	46340.8	45246.1	54460.2	45362.9	53896.6	43345.1	82566.8	31367.5	32094.3	53800.6	49853.1	49629.7	62956	31730.9	0.196091	0.130691	0.121586	0.440529	0.0161966	-0.102122	-0.107767	0.167096	-0.747824	0.686142	0.664107	0.779394	0.0578791	0.841078	0.831958	0.807736	0.219941
tr|Q0QF43|Q0QF43_RAT	Q0QF43	Mdh2	Malate dehydrogenase (Fragment) OS=Rattus norvegicus GN=Mdh2 PE=2 SV=1	28.42	1	tr|Q0QF43|Q0QF43_RAT	97.3323	62.3066	198.927	122.784	224.946	278.863	123.673	275.605	156.887	134.096	79.8194	160.855	251.905	199.639	145.492	0.310287	0.334721	0.151349	0.538131	0.110765	1.00496	1.68534	1.24534	0.897275	0.112601	0.0202712	0.141927	0.0788863	0.305631	0.0888812	0.210126	0.243055
tr|Q3MHS9|Q3MHS9_RAT	Q3MHS9	Cct6a	Chaperonin containing Tcp1, subunit 6A (Zeta 1) OS=Rattus norvegicus GN=Cct6a PE=1 SV=1	54.83	1	tr|Q5BJY2|Q5BJY2_RAT;tr|Q3MHS9|Q3MHS9_RAT	0.583859	0.583859	47.4091	32.7765	0.583859	0.583859	0.583859	571.08	0.583859	0.583859	0.583859	40.0928	0.583859	285.832	0.583859	0	0.258072	0	1.41132	0	6.07715	0	4.96693	0	0.000390476	1	0.290271	1	0.0222572	1	0.334252	1
tr|Q5D059|Q5D059_RAT	Q5D059	Hnrnpk	Heterogeneous nuclear ribonucleoprotein K OS=Rattus norvegicus GN=Hnrnpk PE=1 SV=1	180.57	2	tr|Q5D059|Q5D059_RAT	1176.48	820.908	756.948	899.634	516.041	265.701	2133.82	6135.7	396.545	912.667	998.696	828.291	390.871	4134.76	654.606	0.251758	0.121811	0.452879	0.684382	0.557517	-0.252049	-1.40817	1.88045	-0.708029	0.420969	0.0762604	0.0783198	0.309671	0.615262	0.217342	0.149385	0.496788
tr|Q5I0M7|Q5I0M7_RAT	Q5I0M7	Hnrnpa1	Heterogeneous nuclear ribonucleoprotein A1 OS=Rattus norvegicus GN=Hnrnpa1 PE=1 SV=1	282.31	2	tr|F1M2S4|F1M2S4_RAT;tr|Q5I0M7|Q5I0M7_RAT	2419.76	2280.83	1981.05	1762.98	2128.75	1498.5	7508.02	17604.7	2140.86	2690.52	2350.3	1872.01	1813.63	12556.3	2415.69	0.0417971	0.0823687	0.245727	0.568589	0.160892	-0.330072	-0.395449	2.29095	0.0308258	0.0723419	0.210327	0.0297695	0.900375	0.235628	0.39307	0.0831174	0.97755
tr|Q5U328|Q5U328_RAT	Q5U328	Ncl	Nucleolin OS=Rattus norvegicus GN=Ncl PE=1 SV=1	280.07	4	tr|C1KE06|C1KE06_RAT;tr|Q5U328|Q5U328_RAT	256.936	1218.61	85.7425	522.014	495.034	334.435	6434.76	11144.2	3223.24	4450.47	737.773	303.878	414.734	8789.49	3836.85	0.921701	1.01518	0.273816	0.378872	0.22617	-1.4032	-0.45966	3.9197	2.75888	0.432945	0.689589	0.0267467	0.0699194	0.624755	0.845303	0.0831174	0.227737
tr|Q64599|Q64599_RAT	Q64599	LOC286987	Hemiferrin OS=Rattus norvegicus GN=LOC286987 PE=2 SV=1	134.75	2	tr|Q64599|Q64599_RAT	1536.72	651.911	4.98538	1.75158	11401.4	14373.2	1.75158	13.4053	505.713	89.7573	1094.32	3.36848	12887.3	7.57843	297.735	0.571731	0.678836	0.163058	1.08735	0.987874	-8.40391	3.67692	-7.69039	-2.23202	0.00419931	0.0121565	0.00807789	0.158645	0.0408054	0.0792326	0.0549887	0.384692
tr|Q6P6T6|Q6P6T6_RAT	Q6P6T6	Ctsd	Cathepsin D OS=Rattus norvegicus GN=Ctsd PE=1 SV=1	47.12	1	tr|Q6P6T6|Q6P6T6_RAT	1994.24	1852.65	5086.55	6102.99	3946.19	3694.6	570.073	619.378	2201.44	1645.5	1923.44	5594.77	3820.39	594.726	1923.47	0.0520528	0.128464	0.046567	0.0586225	0.204374	1.53539	0.990226	-1.69366	-0.0142288	0.00344095	0.00359169	0.0183271	0.95866	0.0408054	0.0364286	0.0690326	0.99352
tr|Q6P743|Q6P743_RAT	Q6P743	Ahcy	Adenosylhomocysteinase OS=Rattus norvegicus GN=Ahcy PE=2 SV=1	41.82	1	tr|Q6P743|Q6P743_RAT	427.493	785.908	114.866	519.213	138.417	0.583859	915.442	1350.27	556.521	994.843	606.701	317.039	69.5003	1132.86	775.682	0.417731	0.901834	1.40233	0.271412	0.399572	-1.24699	-6.0107	0.939693	0.360322	0.327454	0.201192	0.184005	0.552329	0.547621	0.388743	0.243913	0.722073
tr|Q6P9V6|Q6P9V6_RAT	Q6P9V6	Psma5	Proteasome subunit alpha type OS=Rattus norvegicus GN=Psma5 PE=1 SV=1	75.25	1	tr|Q6P9V6|Q6P9V6_RAT	0.583859	0.583859	135.565	0.583859	58.2348	0.583859	441.991	975.359	135.278	427.82	0.583859	68.0742	29.4093	708.675	281.549	0	1.40208	1.38614	0.532187	0.734717	3.92957	3.32006	10.1351	8.68663	0.350583	0.353328	0.000276585	0.00151057	0.547621	0.540522	0.0105102	0.0316514
tr|Q6P9Y4|Q6P9Y4_RAT	Q6P9Y4	Slc25a4	ADP/ATP translocase 1 OS=Rattus norvegicus GN=Slc25a4 PE=1 SV=1	52.66	1	tr|Q6P9Y4|Q6P9Y4_RAT	0.583859	652.125	150.978	0.583859	0.583859	498.905	1554.33	3074.62	233.254	365.096	326.355	75.7808	249.745	2314.48	299.175	1.41168	1.40332	1.41091	0.464471	0.31161	-1.05541	-0.193191	6.80779	3.9026	0.866344	0.977466	0.183169	0.428711	0.977854	1	0.243913	0.603371
tr|Q71DI1|Q71DI1_RAT	Q71DI1	NA	Dermcidin OS=Rattus norvegicus PE=2 SV=1	236.15	3	tr|Q71DI1|Q71DI1_RAT	337499	248990	924609	879961	546686	848552	189297	152271	507491	429509	293244	902285	697619	170784	468500	0.213423	0.0349902	0.305971	0.153299	0.117698	1.63766	1.23237	-0.771837	0.687552	0.00731826	0.0494197	0.165965	0.0902291	0.0490754	0.160967	0.237258	0.263746
tr|Q7M079|Q7M079_RAT	Q7M079	Hsp90b1	Calcium-binding protein 4 (Fragment) OS=Rattus norvegicus GN=Hsp90b1 PE=1 SV=1	37.34	1	tr|Q7M079|Q7M079_RAT	1.51289	71.1622	0.583859	0.583859	0.583859	59.4079	177.025	387.145	0.583859	27.8227	36.3376	0.583859	29.9959	282.085	14.2033	1.35533	0	1.38669	0.526712	1.35608	-4.15148	-0.817037	4.65709	-1.36423	0.202988	0.847332	0.125786	0.707909	0.414074	1	0.203087	0.831976
tr|R4GNK3|R4GNK3_RAT	R4GNK3	Txn1	Thioredoxin OS=Rattus norvegicus GN=Txn1 PE=1 SV=1	191.94	2	tr|R4GNK3|R4GNK3_RAT	9321.53	7449.25	23016.2	28732	17469.1	28022.3	6657.86	11854.4	13919.2	12066.8	8385.39	25874.1	22745.7	9256.13	12993	0.157882	0.156207	0.328072	0.396982	0.100813	1.62575	1.40879	0.092374	0.637155	0.00784042	0.0348666	0.868443	0.078704	0.049656	0.121754	0.891469	0.243055

## Sheet: Table-S1_2_Proteomics_Data_Fig6
proteinName	ac	geneName	proteinDescription	idScore	nbPeptides	allAccessions	001_ABCr_A17	002_ABC_A17	002_ABCr_A17	003_ABC_A17	004_ABC_A17	005_ABC_A17	005_ABCr_A17	006_ABC_A17	medianInt_wt	medianInt_treated	log2ratio_treated	pValue_treated	negative log10(p-value)
tr|A0A0H2UHA6|A0A0H2UHA6_RAT	A0A0H2UHA6	Tmem33	Transmembrane protein 33 OS=Rattus norvegicus GN=Tmem33 PE=1 SV=1	60.91	1	tr|A0A0H2UHA6|A0A0H2UHA6_RAT	0.102074	0.0996097	0.616557	2.56046	8.32628	6.45099	1.67835	28.6764	0.359315	7.38863	4.75124	0.00966891	2.01462
sp|P62278|RS13_RAT	P62278	Rps13	40S ribosomal protein S13 OS=Rattus norvegicus GN=Rps13 PE=1 SV=2	52.52	1	sp|P62278|RS13_RAT	70.3025	30.7759	276.119	217.622	0.0996097	0.0996097	0.0996097	121.987	143.962	0.0996097	-8.86719	0.0110894	1.95509
tr|D4ACB8|D4ACB8_RAT	D4ACB8	Cct8	Chaperonin subunit 8 (Theta) (Predicted), isoform CRA_a OS=Rattus norvegicus GN=Cct8 PE=1 SV=1	68.43	1	tr|D4ACB8|D4ACB8_RAT	0.0996097	0.0996097	0.0996097	64.5098	73.6353	30.9899	25.6395	77.6496	0.0996097	52.3126	8.14458	0.0137375	1.86209
tr|Q6IN39|Q6IN39_RAT	Q6IN39	Hsd17b4	Hsd17b4 protein OS=Rattus norvegicus GN=Hsd17b4 PE=1 SV=1	67.13	1	tr|Q6IN39|Q6IN39_RAT	27.6067	0.0996097	0.0996097	0.0996097	30.6517	50.5464	37.5623	58.6233	0.0996097	44.0543	8.77294	0.0139946	1.85404
tr|A1A5L2|A1A5L2_RAT	A1A5L2	Pgm1	Pgm1 protein (Fragment) OS=Rattus norvegicus GN=Pgm1 PE=2 SV=1	41.25	1	tr|A1A5L2|A1A5L2_RAT	0.0996097	0.0996097	0.0996097	6.63499	6.66666	6.40126	0.7156	15.244	0.0996097	6.53396	4.42536	0.0144604	1.83982
tr|D4AC36|D4AC36_RAT	D4AC36	Eif3f	Eukaryotic translation initiation factor 3 subunit F OS=Rattus norvegicus GN=Eif3f PE=1 SV=3	107.19	2	tr|D4AC36|D4AC36_RAT	0.199219	5.9135	0.199219	7.14004	14.4783	15.0594	1.13698	127.096	3.05636	14.7688	3.3333	0.015946	1.79735
sp|Q641Y0|OST48_RAT	Q641Y0	Ddost	Dolichyl-diphosphooligosaccharide--protein glycosyltransferase 48 kDa subunit OS=Rattus norvegicus GN=Ddost PE=2 SV=1	78.69	1	sp|Q641Y0|OST48_RAT	0.0996097	0.0996097	0.0996097	0.0996097	11.2178	38.4288	0.0996097	25.8846	0.0996097	18.5512	7.41844	0.01679	1.77495
tr|A0A0H2UHH9|A0A0H2UHH9_RAT	A0A0H2UHH9	Rps24	40S ribosomal protein S24 OS=Rattus norvegicus GN=Rps24 PE=3 SV=1	116.33	2	tr|A0A0H2UHH9|A0A0H2UHH9_RAT	0.199219	0.199219	0.199219	0.199219	20.0688	0.199219	28.1857	42.2527	0.199219	24.1272	6.89946	0.016851	1.77338
tr|Q5M9H2|Q5M9H2_RAT	Q5M9H2	Acadvl	Acyl-Coenzyme A dehydrogenase, very long chain OS=Rattus norvegicus GN=Acadvl PE=1 SV=1	51.96	1	tr|Q5M9H2|Q5M9H2_RAT	0.0996097	0.0996097	0.0996097	0.0996097	0.0996097	15.0079	18.4141	63.677	0.0996097	16.711	7.38276	0.017057	1.7681
sp|P11883|AL3A1_RAT	P11883	Aldh3a1	Aldehyde dehydrogenase, dimeric NADP-preferring OS=Rattus norvegicus GN=Aldh3a1 PE=1 SV=3	40.94	1	sp|P11883|AL3A1_RAT	9.2239	0.0996097	0.0996097	16.9499	89.9202	34.2634	91.3236	51.9294	4.66176	70.9248	5.85568	0.017304	1.76185
tr|F1LQI4|F1LQI4_RAT	F1LQI4	Acan	Aggrecan core protein OS=Rattus norvegicus GN=Acan PE=1 SV=2	96.78	2	tr|F1LQI4|F1LQI4_RAT	51.5739	1154.43	1032.92	165.221	48.5967	8.68302	25.79	1.09809	599.069	17.2365	-6.18927	0.0181683	1.74068
sp|B5DFC8|EIF3C_RAT	B5DFC8	Eif3c	Eukaryotic translation initiation factor 3 subunit C OS=Rattus norvegicus GN=Eif3c PE=1 SV=1	43.97	1	sp|B5DFC8|EIF3C_RAT	0.0996097	9.91983	0.0996097	0.0996097	14.0664	8.06619	9.91424	27.1685	0.0996097	11.9903	6.88941	0.0203585	1.69125
tr|B2RYP6|B2RYP6_RAT	B2RYP6	Luc7l2	LUC7-like 2 (S. cerevisiae) OS=Rattus norvegicus GN=Luc7l2 PE=1 SV=1	66.66	1	tr|B2RYP6|B2RYP6_RAT	0.0996097	0.0996097	0.0996097	0.0996097	7.3878	0.0996097	3.8002	37.6357	0.0996097	5.594	5.73318	0.0219585	1.6584
sp|Q6PDV7|RL10_RAT	Q6PDV7	Rpl10	60S ribosomal protein L10 OS=Rattus norvegicus GN=Rpl10 PE=1 SV=3	40.84	1	sp|Q6PDV7|RL10_RAT	13.5452	55.35	74.5054	22.481	0.0996097	0.0996097	0.0996097	34.029	38.9155	0.0996097	-8.10268	0.0227897	1.64226
sp|P42123|LDHB_RAT	P42123	Ldhb	L-lactate dehydrogenase B chain OS=Rattus norvegicus GN=Ldhb PE=1 SV=2	63.34	1	sp|P42123|LDHB_RAT	114.234	2177.03	272.326	880.456	47.3747	43.979	84.8752	3.09074	576.391	45.6768	-3.65566	0.0311519	1.50651
sp|P06302|PTMA_RAT	P06302	Ptma	Prothymosin alpha OS=Rattus norvegicus GN=Ptma PE=1 SV=2	51.62	1	sp|P06302|PTMA_RAT	817.264	1435.59	1216.9	796.316	442.63	389.538	21.5097	89.2098	1017.08	239.374	-2.51994	0.0327331	1.48501
sp|O35814|STIP1_RAT	O35814	Stip1	Stress-induced-phosphoprotein 1 OS=Rattus norvegicus GN=Stip1 PE=1 SV=1	49.78	1	sp|O35814|STIP1_RAT	99.1019	73.4803	23.8705	47.139	49.7642	3.26482	0.261555	18.0351	60.3097	10.65	-2.9392	0.0353901	1.45112
tr|Q7M079|Q7M079_RAT	Q7M079	Hsp90b1	Calcium-binding protein 4 (Fragment) OS=Rattus norvegicus GN=Hsp90b1 PE=1 SV=1	61.76	1	tr|Q7M079|Q7M079_RAT	0.0996097	0.0996097	0.0996097	0.0996097	0.0996097	1.01441	5.74087	48.5226	0.0996097	3.37764	4.59852	0.0356396	1.44807
tr|Q4QQV0|Q4QQV0_RAT	Q4QQV0	Tubb6	Tubulin beta chain OS=Rattus norvegicus GN=Tubb6 PE=1 SV=1	48.29	1	tr|Q4QQV0|Q4QQV0_RAT	178.014	446.284	470.796	189.503	92.6167	77.7507	122.121	66.588	317.893	85.1837	-1.72784	0.0356697	1.4477
sp|Q9JJ54|HNRPD_RAT	Q9JJ54	Hnrnpd	Heterogeneous nuclear ribonucleoprotein D0 OS=Rattus norvegicus GN=Hnrnpd PE=1 SV=2	44.71	1	sp|Q9JJ54|HNRPD_RAT	3.22496	27.3239	147.724	25.7834	26.6116	460.566	153.447	130.272	26.5536	141.86	2.69086	0.0403751	1.39389
tr|G3V8A5|G3V8A5_RAT	G3V8A5	Vps35	VPS35 retromer complex component OS=Rattus norvegicus GN=Vps35 PE=1 SV=1	76.95	2	tr|B5DFC1|B5DFC1_RAT;tr|G3V8A5|G3V8A5_RAT	378.761	62.5444	76.3619	845.208	29.6033	54.6738	25.6472	61.9265	227.561	42.1385	-2.62576	0.0461381	1.33594
sp|Q2PQA9|KINH_RAT	Q2PQA9	Kif5b	Kinesin-1 heavy chain OS=Rattus norvegicus GN=Kif5b PE=1 SV=1	157.47	3	sp|Q2PQA9|KINH_RAT	23.6872	4.5771	23.7885	0.298829	82.5045	62.0468	35.3922	47.6097	14.1321	54.8282	2.78061	0.046768	1.33005
tr|G3V7Q6|G3V7Q6_RAT	G3V7Q6	Psmb5	Proteasome subunit beta type OS=Rattus norvegicus GN=Psmb5 PE=1 SV=1	58.27	1	tr|G3V7Q6|G3V7Q6_RAT	18.5262	0.0996097	210.587	0.0996097	146.275	122.719	143.842	41.1658	9.31292	133.281	5.83599	0.0478375	1.32023
tr|A0A0G2KAW7|A0A0G2KAW7_RAT	A0A0G2KAW7	Eif4h	Eukaryotic translation initiation factor 4H OS=Rattus norvegicus GN=Eif4h PE=1 SV=1	136.71	2	tr|A0A0G2KAW7|A0A0G2KAW7_RAT	0.199219	65.3835	0.199219	20.7122	22.856	32.7109	44.5583	245.053	10.4557	38.6346	5.20331	0.0483211	1.31586
tr|A0A0G2JWA8|A0A0G2JWA8_RAT	A0A0G2JWA8	Macf1	Microtubule-actin cross-linking factor 1 OS=Rattus norvegicus GN=Macf1 PE=1 SV=1	43.65	1	tr|A0A0G2JWA8|A0A0G2JWA8_RAT	0.0996097	4.32609	0.0996097	0.0996097	3.51089	13.4574	0.0996097	7.66389	0.0996097	5.58739	3.38834	0.0510166	1.29229
sp|P62718|RL18A_RAT	P62718	Rpl18a	60S ribosomal protein L18a OS=Rattus norvegicus GN=Rpl18a PE=2 SV=1	70.02	1	sp|P62718|RL18A_RAT	18.9637	0.0996097	0.130155	0.0996097	8.14083	1.10961	51.0739	78.8351	0.114883	29.6074	6.04692	0.0541829	1.26614
sp|P02662|CASA1_BOVIN	P02662	CSN1S1	Alpha-S1-casein OS=Bos taurus GN=CSN1S1 PE=1 SV=2	197.65	3	sp|P02662|CASA1_BOVIN	33124.3	8920.9	6097.61	3082.97	6541.54	3659.88	4609.46	450.739	7509.25	4134.67	-1.81279	0.0564277	1.24851
sp|E9PU28|IMDH2_RAT	E9PU28	Impdh2	Inosine-5'-monophosphate dehydrogenase 2 OS=Rattus norvegicus GN=Impdh2 PE=1 SV=1	44.41	1	sp|E9PU28|IMDH2_RAT	0.0996097	0.0996097	27.2591	50.1376	100.338	173.893	136.293	32.0138	13.6794	118.316	6.1491	0.0578415	1.23776
tr|Q6P6U2|Q6P6U2_RAT	Q6P6U2	Psmc3	26S protease regulatory subunit 6A OS=Rattus norvegicus GN=Psmc3 PE=1 SV=1	36.3	1	tr|Q6P6U2|Q6P6U2_RAT	0.0996097	3.05994	0.0996097	4.41656	0.0996097	21.9257	36.8011	44.0815	1.57978	29.3634	3.08011	0.0580919	1.23588
tr|G3V936|G3V936_RAT	G3V936	Cs	Citrate synthase OS=Rattus norvegicus GN=Cs PE=1 SV=1	52.58	1	tr|G3V936|G3V936_RAT	25.2614	2.69124	3.42375	31.9114	99.4216	139.818	8.86544	57.7694	14.3426	78.5955	1.67462	0.0598393	1.22301
tr|A0A0G2K4X8|A0A0G2K4X8_RAT	A0A0G2K4X8	Skp1	S-phase kinase-associated protein 1 OS=Rattus norvegicus GN=Skp1 PE=1 SV=1	63.05	1	tr|A0A0G2K4X8|A0A0G2K4X8_RAT	23.3788	2.23954	11.8326	50.3625	44.1399	48.8192	82.2462	71.9374	17.6057	60.3783	1.85704	0.0605451	1.21792
tr|A0A0G2K890|A0A0G2K890_RAT	A0A0G2K890	Ezr	Ezrin OS=Rattus norvegicus GN=Ezr PE=1 SV=1	285.26	4	tr|A0A0G2K890|A0A0G2K890_RAT	1421.62	508.143	1117.16	1611.33	455.139	341.116	335.106	538.431	1269.39	398.127	-1.61229	0.0644506	1.19077
tr|F1M2E9|F1M2E9_RAT	F1M2E9	LOC100361259	60S ribosomal protein L13 OS=Rattus norvegicus GN=LOC100361259 PE=3 SV=3	104.36	2	tr|F1M2E9|F1M2E9_RAT	0.524862	30.5666	12.9904	0.199219	37.0026	30.09	34.5041	137.277	6.75766	35.7533	3.77443	0.064564	1.19001
sp|Q5I0E7|TMED9_RAT	Q5I0E7	Tmed9	Transmembrane emp24 domain-containing protein 9 OS=Rattus norvegicus GN=Tmed9 PE=1 SV=1	49.75	1	sp|Q5I0E7|TMED9_RAT	21.3965	82.508	0.0996097	7.72966	68.6091	141.808	82.9539	73.8002	14.5631	78.377	2.46809	0.0696854	1.15686
sp|P43278|H10_RAT	P43278	H1f0	Histone H1.0 OS=Rattus norvegicus GN=H1f0 PE=2 SV=2	45.97	1	sp|P43278|H10_RAT	34.3669	23.1655	0.0996097	26.364	0.0996097	0.0996097	0.0996097	16.5285	24.7647	0.0996097	-4.26754	0.0714604	1.14593
tr|B2GUV5|B2GUV5_RAT	B2GUV5	Atp6v1g1	V-type proton ATPase subunit G OS=Rattus norvegicus GN=Atp6v1g1 PE=1 SV=1	139.83	2	tr|B2GUV5|B2GUV5_RAT	105.665	83.2763	31.9809	489.103	23.0835	21.9214	32.1724	112.549	94.4708	27.628	-2.02258	0.0717129	1.1444
tr|A0A0G2K014|A0A0G2K014_RAT	A0A0G2K014	Lcp1	Lymphocyte cytosolic protein 1 OS=Rattus norvegicus GN=Lcp1 PE=1 SV=1	76.03	2	tr|A0A0G2K014|A0A0G2K014_RAT	4.38279	19.8631	6.56102	3.54818	8.15325	24.223	45.2277	26.4675	5.47191	25.3453	1.84037	0.0717619	1.14411
sp|P62198|PRS8_RAT	P62198	Psmc5	26S protease regulatory subunit 8 OS=Rattus norvegicus GN=Psmc5 PE=1 SV=1	55.69	1	sp|P62198|PRS8_RAT	3.00478	0.0996097	4.05939	8.89554	3.93379	9.67871	8.29853	72.2306	3.53208	8.98862	2.02653	0.0741674	1.12979
tr|B4F7A3|B4F7A3_RAT	B4F7A3	Lgalsl	Galectin OS=Rattus norvegicus GN=Lgalsl PE=1 SV=1	40.63	1	tr|B4F7A3|B4F7A3_RAT	127.971	0.0996097	90.0552	11.3599	240.092	161.053	342.036	89.3044	50.7076	200.572	2.45002	0.074219	1.12949
sp|P63039|CH60_RAT	P63039	Hspd1	60 kDa heat shock protein, mitochondrial OS=Rattus norvegicus GN=Hspd1 PE=1 SV=1	339.65	6	sp|P63039|CH60_RAT	1134.83	1967.01	1466.3	2641.03	695.421	925.833	661.929	446.898	1716.65	678.675	-1.11731	0.0814275	1.08923
sp|Q9WU49|CHSP1_RAT	Q9WU49	Carhsp1	Calcium-regulated heat stable protein 1 OS=Rattus norvegicus GN=Carhsp1 PE=1 SV=1	73.55	1	sp|Q9WU49|CHSP1_RAT	175.278	333.014	364.204	177.092	129.117	46.8873	88.9495	103.553	255.053	96.2513	-1.40391	0.081465	1.08903
tr|B5DES0|B5DES0_RAT	B5DES0	Snrpd2	RCG54604 OS=Rattus norvegicus GN=Snrpd2 PE=1 SV=1	80.88	2	tr|B5DES0|B5DES0_RAT	18.4109	1.1267	0.199219	59.0731	42.8778	20.2255	23.1302	44.9488	9.76882	33.004	2.69284	0.0836624	1.07747
sp|P02663|CASA2_BOVIN	P02663	CSN1S2	Alpha-S2-casein OS=Bos taurus GN=CSN1S2 PE=1 SV=2	49.73	1	sp|P02663|CASA2_BOVIN	5825.15	2520.33	1841	678.187	937.124	1338.13	1251.53	244.647	2180.67	1094.33	-1.19219	0.0853315	1.06889
sp|Q6NX65|PDC10_RAT	Q6NX65	Pdcd10	Programmed cell death protein 10 OS=Rattus norvegicus GN=Pdcd10 PE=2 SV=1	39.81	1	sp|Q6NX65|PDC10_RAT	0.0996097	0.0996097	0.0996097	0.0996097	0.120213	0.0996097	6.16369	10.0657	0.0996097	3.14195	3.1113	0.0856156	1.06745
sp|Q66H80|COPD_RAT	Q66H80	Arcn1	Coatomer subunit delta OS=Rattus norvegicus GN=Arcn1 PE=2 SV=1	52.39	1	sp|Q66H80|COPD_RAT	0.0996097	0.0996097	0.0996097	20.9072	0.0996097	10.0006	18.5104	23.9432	0.0996097	14.2555	3.4226	0.0858692	1.06616
tr|F1MA18|F1MA18_RAT	F1MA18	Ybx3	Y-box-binding protein 3 OS=Rattus norvegicus GN=Ybx3 PE=1 SV=1	52.84	1	tr|F1MA18|F1MA18_RAT	0.0996097	0.0996097	0.0996097	0.0996097	0.0996097	36.1501	0.0996097	54.2807	0.0996097	18.1249	4.25175	0.0870468	1.06025
sp|P62282|RS11_RAT	P62282	Rps11	40S ribosomal protein S11 OS=Rattus norvegicus GN=Rps11 PE=1 SV=3	68.1	1	sp|P62282|RS11_RAT	0.0996097	0.0996097	0.0996097	0.0996097	0.0996097	0.0996097	249.493	52.1594	0.0996097	26.1295	4.51621	0.0874559	1.05821
sp|P03994|HPLN1_RAT	P03994	Hapln1	Hyaluronan and proteoglycan link protein 1 OS=Rattus norvegicus GN=Hapln1 PE=1 SV=2	52.83	1	tr|A1A5N6|A1A5N6_RAT;sp|P03994|HPLN1_RAT	0.0996097	186.99	0.0996097	44.2254	0.0996097	0.0996097	0.0996097	0.0996097	22.1625	0.0996097	-4.39719	0.0876133	1.05743
sp|Q6P7P5|BZW1_RAT	Q6P7P5	Bzw1	Basic leucine zipper and W2 domain-containing protein 1 OS=Rattus norvegicus GN=Bzw1 PE=1 SV=1	50.66	1	sp|Q6P7P5|BZW1_RAT	0.0996097	0.0996097	0.0996097	0.0996097	0.0996097	0.0996097	47.647	27.6122	0.0996097	13.8559	4.0574	0.0878247	1.05638
tr|B4F772|B4F772_RAT	B4F772	Hspa4l	Heat shock 70 kDa protein 4L OS=Rattus norvegicus GN=Hspa4l PE=1 SV=1	49.1	1	tr|B4F772|B4F772_RAT	0.70679	12.4042	1.04395	28.9352	0.147574	0.347918	0.0996097	59.511	6.72409	0.247746	-2.82474	0.0894182	1.04857
sp|B2RYG6|OTUB1_RAT	B2RYG6	Otub1	Ubiquitin thioesterase OTUB1 OS=Rattus norvegicus GN=Otub1 PE=1 SV=1	37.15	1	sp|B2RYG6|OTUB1_RAT	132.772	426.256	301.2	104.478	142.961	52.8921	87.9925	35.4495	216.986	70.4423	-1.66731	0.089501	1.04817
tr|A0A0H2UHU1|A0A0H2UHU1_RAT	A0A0H2UHU1	Rpl37a	60S ribosomal protein L37a OS=Rattus norvegicus GN=Rpl37a PE=3 SV=1	39.94	1	tr|A0A0H2UHU1|A0A0H2UHU1_RAT	0.0996097	0.0996097	0.0996097	0.0996097	0.0996097	0.0996097	19.7336	18.8011	0.0996097	9.45034	3.78016	0.0895611	1.04788
sp|P22509|FBRL_RAT	P22509	Fbl	rRNA 2'-O-methyltransferase fibrillarin OS=Rattus norvegicus GN=Fbl PE=1 SV=2	37.06	1	sp|P22509|FBRL_RAT	0.0996097	0.0996097	0.0996097	0.0996097	0.0996097	19.0097	0.0996097	19.3928	0.0996097	9.55466	3.78812	0.0895705	1.04784
sp|P62142|PP1B_RAT	P62142	Ppp1cb	Serine/threonine-protein phosphatase PP1-beta catalytic subunit OS=Rattus norvegicus GN=Ppp1cb PE=1 SV=3	108.89	2	sp|P62142|PP1B_RAT	355.91	245.463	422.473	156.32	138.345	117.859	186.61	77.9818	300.687	128.102	-1.11864	0.0899057	1.04621
tr|A0A0G2K3S3|A0A0G2K3S3_RAT	A0A0G2K3S3	NA	Uncharacterized protein OS=Rattus norvegicus PE=4 SV=1	87.12	1	tr|A0A0G2K3S3|A0A0G2K3S3_RAT	155.11	386.078	409.696	274.353	286.03	726.889	812.307	1338	330.216	769.598	0.950156	0.0911088	1.04044
tr|B0BNK1|B0BNK1_RAT	B0BNK1	Rab5c	RAB5C, member RAS oncogene family OS=Rattus norvegicus GN=Rab5c PE=1 SV=1	38.39	1	tr|B0BNK1|B0BNK1_RAT	0.0996097	0.0996097	0.0996097	0.0996097	11.6517	0.0996097	0.0996097	17.8803	0.0996097	5.87563	3.43502	0.0912432	1.0398
tr|A0A0G2K2B3|A0A0G2K2B3_RAT	A0A0G2K2B3	Khsrp	Far upstream element-binding protein 2 OS=Rattus norvegicus GN=Khsrp PE=1 SV=1	62.78	1	tr|A0A0G2K2B3|A0A0G2K2B3_RAT	0.0996097	0.0996097	17.4246	0.0996097	0.0996097	12.4468	16.5956	19.3528	0.0996097	14.5212	3.48264	0.0931344	1.03089
tr|G3V7G9|G3V7G9_RAT	G3V7G9	Eif3l	Eukaryotic translation initiation factor 3, subunit 6 interacting protein OS=Rattus norvegicus GN=Eif3l PE=1 SV=2	66.66	1	tr|G3V7G9|G3V7G9_RAT	0.0996097	0.0996097	0.0996097	0.0996097	0.0996097	10.2948	0.0996097	45.4425	0.0996097	5.1972	3.34571	0.0932003	1.03058
tr|A0A0H2UHT6|A0A0H2UHT6_RAT	A0A0H2UHT6	Rps18	40S ribosomal protein S18 OS=Rattus norvegicus GN=Rps18 PE=1 SV=1	40.46	1	tr|A0A0H2UHT6|A0A0H2UHT6_RAT	0.0996097	0.0996097	0.0996097	0.0996097	0.0996097	8.10023	0.0996097	19.9135	0.0996097	4.09992	3.17277	0.0933422	1.02992
sp|B2GUZ5|CAZA1_RAT	B2GUZ5	Capza1	F-actin-capping protein subunit alpha-1 OS=Rattus norvegicus GN=Capza1 PE=1 SV=1	107.42	2	sp|B2GUZ5|CAZA1_RAT;sp|Q3T1K5|CAZA2_RAT	162.216	69.0354	47.1993	320.899	202.188	356.975	494.033	428.93	115.626	392.953	1.39452	0.0997143	1.00124
sp|P12785|FAS_RAT	P12785	Fasn	Fatty acid synthase OS=Rattus norvegicus GN=Fasn PE=1 SV=3	37.62	1	sp|P12785|FAS_RAT	65.0118	7.11128	2.43579	4.71795	49.6737	15.3849	270.213	42.0777	5.91461	45.8757	2.13508	0.102524	0.989175
sp|P35213|1433B_RAT	P35213	Ywhab	14-3-3 protein beta/alpha OS=Rattus norvegicus GN=Ywhab PE=1 SV=3	124.93	2	sp|P35213|1433B_RAT	25.4471	10.898	3.68522	0.199219	11.2156	61.9782	58.5276	274.127	7.29162	60.2529	3.24849	0.103377	0.985575
tr|A0A0G2K737|A0A0G2K737_RAT	A0A0G2K737	Txnl1	Thioredoxin-like protein 1 OS=Rattus norvegicus GN=Txnl1 PE=1 SV=1	66.83	1	tr|A0A0G2K737|A0A0G2K737_RAT	0.0996097	0.0996097	0.0996097	0.0996097	3.53603	0.0996097	0.0996097	29.1187	0.0996097	1.81782	2.57485	0.103874	0.983492
sp|P67779|PHB_RAT	P67779	Phb	Prohibitin OS=Rattus norvegicus GN=Phb PE=1 SV=1	56.94	1	sp|P67779|PHB_RAT	0.0996097	51.2921	19.4769	16.4696	21.685	63.5345	55.6697	52.5774	17.9733	54.1235	1.59488	0.105279	0.97766
sp|P19804|NDKB_RAT	P19804	Nme2	Nucleoside diphosphate kinase B OS=Rattus norvegicus GN=Nme2 PE=1 SV=1	84.75	2	sp|P19804|NDKB_RAT	85.9738	95.6597	72.6699	47.2241	95.3703	288.824	219.636	130.302	79.3218	174.969	1.52924	0.106406	0.973033
sp|P61314|RL15_RAT	P61314	Rpl15	60S ribosomal protein L15 OS=Rattus norvegicus GN=Rpl15 PE=1 SV=2	36.65	1	sp|P61314|RL15_RAT	181.561	221.819	563.861	234.16	126.087	19.1294	172.482	175.821	227.99	149.285	-1.11746	0.107024	0.970519
tr|A0A0H2UHQ8|A0A0H2UHQ8_RAT	A0A0H2UHQ8	Rps17	40S ribosomal protein S17 OS=Rattus norvegicus GN=Rps17 PE=3 SV=1	74.46	2	tr|A0A0H2UHQ8|A0A0H2UHQ8_RAT	1615.52	149.286	69.9234	134.487	56.2176	44.9528	31.6172	141.183	141.887	50.5852	-1.43833	0.110127	0.958105
tr|D3ZDI7|D3ZDI7_RAT	D3ZDI7	Ppp2r5a	Protein phosphatase 2, regulatory subunit B', alpha OS=Rattus norvegicus GN=Ppp2r5a PE=1 SV=1	37.03	1	tr|D3ZDI7|D3ZDI7_RAT	3111.91	721.42	843.593	976.15	606.823	518.288	694.962	14.0088	909.872	562.556	-1.41777	0.111166	0.954028
tr|A0A140TAB4|A0A140TAB4_RAT	A0A140TAB4	H2afy	Core histone macro-H2A OS=Rattus norvegicus GN=H2afy PE=1 SV=1	118.39	3	tr|B1WC28|B1WC28_RAT;tr|A0A140TAB4|A0A140TAB4_RAT	1780.46	2894.54	3316.55	887.456	2061.34	885.051	661.849	313.161	2337.5	773.45	-1.60614	0.112227	0.949902
tr|M0R907|M0R907_RAT	M0R907	Snrpd3	RCG60635, isoform CRA_b OS=Rattus norvegicus GN=Snrpd3 PE=1 SV=1	51.01	1	tr|M0R907|M0R907_RAT	54.5564	0.0996097	45.2055	3.84966	28.7609	175.763	183.141	50.0918	24.5276	112.927	2.86008	0.11282	0.947614
sp|B0LT89|STK24_RAT	B0LT89	Stk24	Serine/threonine-protein kinase 24 OS=Rattus norvegicus GN=Stk24 PE=2 SV=1	37.44	1	sp|B0LT89|STK24_RAT	0.0996097	9.60123	0.0996097	0.0996097	24.7492	5.34376	0.0996097	28.4449	0.0996097	15.0465	3.97844	0.114997	0.939315
sp|P06238|A2MG_RAT	P06238	A2m	Alpha-2-macroglobulin OS=Rattus norvegicus GN=A2m PE=2 SV=2	79.25	2	sp|P06238|A2MG_RAT	163.432	83.8977	241.382	1475.13	224.78	58.7507	18.4718	86.4065	202.407	72.5786	-2.11097	0.119464	0.922762
sp|Q5U2U2|CRKL_RAT	Q5U2U2	Crkl	Crk-like protein OS=Rattus norvegicus GN=Crkl PE=1 SV=1	39.63	1	sp|Q5U2U2|CRKL_RAT	0.0996097	0.0996097	0.0996097	0.504893	19.6345	0.0996097	0.0996097	7.40557	0.0996097	3.75259	1.93728	0.119986	0.92087
sp|Q8CFN2|CDC42_RAT	Q8CFN2	Cdc42	Cell division control protein 42 homolog OS=Rattus norvegicus GN=Cdc42 PE=1 SV=2	43.34	1	sp|Q8CFN2|CDC42_RAT	16.0032	12.5677	25.1321	4.36649	70.1525	38.011	15.2816	75.8521	14.2854	54.0818	1.86442	0.12004	0.920673
tr|Q64599|Q64599_RAT	Q64599	LOC286987	Hemiferrin OS=Rattus norvegicus GN=LOC286987 PE=2 SV=1	154.84	3	tr|Q64599|Q64599_RAT	7892.56	1619.35	1536.53	13464.2	17375	437.908	222.222	106.125	4755.95	330.065	-2.33816	0.124148	0.90606
tr|A0A0G2K5E6|A0A0G2K5E6_RAT	A0A0G2K5E6	LOC108351936	Uncharacterized protein OS=Rattus norvegicus GN=LOC108351936 PE=4 SV=1	51.38	1	tr|A0A0G2K5E6|A0A0G2K5E6_RAT	604.45	227.739	198.27	186.778	132.811	119.292	93.2644	144.151	213.005	126.052	-1.01048	0.1243	0.905527
tr|A0A0G2JTW5|A0A0G2JTW5_RAT	A0A0G2JTW5	Psmd1	26S proteasome non-ATPase regulatory subunit 1 OS=Rattus norvegicus GN=Psmd1 PE=1 SV=1	95.63	2	tr|A0A0G2JTW5|A0A0G2JTW5_RAT	196.308	53.1235	276.837	60.9019	55.527	51.2684	10.7061	41.1508	128.605	46.2096	-1.19371	0.128721	0.890349
sp|Q08163|CAP1_RAT	Q08163	Cap1	Adenylyl cyclase-associated protein 1 OS=Rattus norvegicus GN=Cap1 PE=1 SV=3	138.57	3	sp|Q08163|CAP1_RAT	162.794	76.8525	146.842	124.334	37.4981	34.2065	39.908	143.759	135.588	38.703	-1.52367	0.128976	0.889492
tr|G3V6T1|G3V6T1_RAT	G3V6T1	Copa	Coatomer subunit alpha OS=Rattus norvegicus GN=Copa PE=1 SV=1	118.66	2	tr|G3V6T1|G3V6T1_RAT	0.199219	15.0852	1.79042	26.8568	18.2345	12.1807	6.69445	57.6262	8.43779	15.2076	1.50205	0.132128	0.879007
tr|A0A0G2K7Q7|A0A0G2K7Q7_RAT	A0A0G2K7Q7	Ide	Insulin-degrading enzyme OS=Rattus norvegicus GN=Ide PE=1 SV=1	206.35	5	tr|A0A0G2K7Q7|A0A0G2K7Q7_RAT	699.172	2216.26	2132.58	614.491	566.475	667.175	643.236	393.234	1415.87	604.856	-1.18659	0.133989	0.872931
tr|Q4QQV4|Q4QQV4_RAT	Q4QQV4	Hars	Dead end homolog 1 (Zebrafish) OS=Rattus norvegicus GN=Hars PE=1 SV=1	154.38	3	tr|Q4QQV4|Q4QQV4_RAT	63.7068	61.8839	159.234	73.0102	155.513	323.6	226.958	99.1858	68.3585	191.236	0.899397	0.135246	0.868877
sp|Q63396|TCP4_RAT	Q63396	Sub1	Activated RNA polymerase II transcriptional coactivator p15 OS=Rattus norvegicus GN=Sub1 PE=1 SV=3	35.62	1	sp|Q63396|TCP4_RAT	44.9907	53.9584	28.4854	15.3593	17.6496	20.3899	8.18385	16.0397	36.7381	16.8447	-1.37699	0.135542	0.867926
sp|Q5U300|UBA1_RAT	Q5U300	Uba1	Ubiquitin-like modifier-activating enzyme 1 OS=Rattus norvegicus GN=Uba1 PE=1 SV=1	159.12	3	tr|A0A0G2K8A5|A0A0G2K8A5_RAT;sp|Q5U300|UBA1_RAT	17.4808	50.194	36.0151	30.6373	42.0343	48.5354	77.7406	173.575	33.3262	63.138	1.18793	0.136536	0.864753
tr|G3V6C1|G3V6C1_RAT	G3V6C1	Serpinb5	RCG24055, isoform CRA_b OS=Rattus norvegicus GN=Serpinb5 PE=3 SV=3	128.15	2	tr|G3V6C1|G3V6C1_RAT	72.7089	0.199219	212.353	26.2096	125.133	18.3503	101.371	366.861	49.4592	113.252	2.29516	0.137446	0.861867
tr|A0A0G2JWU1|A0A0G2JWU1_RAT	A0A0G2JWU1	LOC500959	Triosephosphate isomerase OS=Rattus norvegicus GN=LOC500959 PE=1 SV=1	72.26	1	sp|P48500|TPIS_RAT;tr|A0A0G2JWU1|A0A0G2JWU1_RAT	587.414	1014.65	782.114	277.248	720.147	2140.98	2732.73	566.112	684.764	1430.56	1.0536	0.137866	0.860542
tr|Q80YN6|Q80YN6_RAT	Q80YN6	LOC641544	Ribonuclease/angiogenin inhibitor OS=Rattus norvegicus GN=LOC641544 PE=2 SV=2	384	6	tr|Q80YN6|Q80YN6_RAT	177.108	423.953	207.855	249.707	131.09	1037.71	1631.3	743.3	228.781	890.507	1.43257	0.140996	0.850792
sp|P62859|RS28_RAT	P62859	Rps28	40S ribosomal protein S28 OS=Rattus norvegicus GN=Rps28 PE=1 SV=1	36.77	1	sp|P62859|RS28_RAT	279.539	385.582	307.792	282.55	151.24	86.2135	0.0996097	241.867	295.171	118.727	-1.52363	0.145214	0.837991
tr|F1LNF1|F1LNF1_RAT	F1LNF1	Hnrnpa2b1	Heterogeneous nuclear ribonucleoproteins A2/B1 OS=Rattus norvegicus GN=Hnrnpa2b1 PE=1 SV=1	199.56	3	tr|B2GV69|B2GV69_RAT;tr|F1LM82|F1LM82_RAT;tr|F1LNF1|F1LNF1_RAT	422.283	933.479	356.086	403.047	205.54	301.613	143.356	370.652	412.665	253.577	-1.1757	0.148658	0.827812
sp|Q3T1J1|IF5A1_RAT	Q3T1J1	Eif5a	Eukaryotic translation initiation factor 5A-1 OS=Rattus norvegicus GN=Eif5a PE=1 SV=3	56.93	1	sp|Q3T1J1|IF5A1_RAT	234.284	529.971	2124.99	379.957	162.27	291.525	322.934	264.011	454.964	277.768	-0.696078	0.150498	0.822469
tr|B5DEN5|B5DEN5_RAT	B5DEN5	Eef1b2	Eukaryotic translation elongation factor 1 beta 2 OS=Rattus norvegicus GN=Eef1b2 PE=1 SV=1	60.4	1	tr|B5DEN5|B5DEN5_RAT	38.4856	95.843	76.4323	232.476	66.1448	19.1341	0.0996097	91.2	86.1376	42.6395	-1.83725	0.152263	0.817407
sp|P82995|HS90A_RAT	P82995	Hsp90aa1	Heat shock protein HSP 90-alpha OS=Rattus norvegicus GN=Hsp90aa1 PE=1 SV=3	246.16	5	sp|P82995|HS90A_RAT	3716.66	1145.98	1102.01	1575.27	1283.25	589.185	483.271	1349.54	1360.62	936.218	-1.07451	0.156584	0.805254
tr|D3ZGE6|D3ZGE6_RAT	D3ZGE6	Cttn	Cortactin, isoform CRA_c OS=Rattus norvegicus GN=Cttn PE=1 SV=3	36.46	1	tr|D3ZGE6|D3ZGE6_RAT	31.8415	12.3814	17.5717	65.7778	18.1263	16.1493	2.62146	17.8574	24.7066	17.0034	-1.34695	0.157321	0.803213
sp|D4ADY9|ELOV7_RAT	D4ADY9	Elovl7	Elongation of very long chain fatty acids protein 7 OS=Rattus norvegicus GN=Elovl7 PE=3 SV=1	40.49	1	sp|D4ADY9|ELOV7_RAT	2.97447	10.5124	6.31011	24.488	14.4117	0.0996097	0.0996097	10.6784	8.41127	5.38903	-3.59131	0.157374	0.803068
sp|P62909|RS3_RAT	P62909	Rps3	40S ribosomal protein S3 OS=Rattus norvegicus GN=Rps3 PE=1 SV=1	97.29	2	tr|D3ZVH2|D3ZVH2_RAT;sp|P62909|RS3_RAT	75.943	56.6655	78.5779	87.7817	194.642	106.731	76.9992	341.058	77.2604	150.686	1.13563	0.159481	0.797292
sp|P84100|RL19_RAT	P84100	Rpl19	60S ribosomal protein L19 OS=Rattus norvegicus GN=Rpl19 PE=1 SV=1	133.69	2	sp|P84100|RL19_RAT	104.883	184.009	54.3499	188.046	71.1411	32.182	13.5396	218.637	144.446	51.6616	-1.28256	0.159666	0.796789
sp|Q10758|K2C8_RAT	Q10758	Krt8	Keratin, type II cytoskeletal 8 OS=Rattus norvegicus GN=Krt8 PE=1 SV=3	58.56	1	tr|Q7L4M3|Q7L4M3_CON-HUMAN;tr|Q969I0|Q969I0_CON-HUMAN;sp|P05787|K2C8_CON-HUMAN;sp|Q10758|K2C8_RAT	1271.04	2335.41	1068.02	1388.73	1310.81	1085.97	626.869	49.8155	1329.88	856.42	-0.936699	0.159711	0.796665
sp|P24090|FETUA_RAT	P24090	Ahsg	Alpha-2-HS-glycoprotein OS=Rattus norvegicus GN=Ahsg PE=1 SV=2	52.32	1	sp|P24090|FETUA_RAT	8776.25	7139.2	6242.18	7804.69	22118.9	1376.76	2110.58	144.762	7471.94	1743.67	-1.96945	0.159958	0.795995
sp|P31044|PEBP1_RAT	P31044	Pebp1	Phosphatidylethanolamine-binding protein 1 OS=Rattus norvegicus GN=Pebp1 PE=1 SV=3	80.27	1	sp|P31044|PEBP1_RAT	84.2792	209.427	40.9727	117.8	127.35	295.684	190.871	200.439	101.039	195.655	0.681186	0.166207	0.779352
tr|Q71DI1|Q71DI1_RAT	Q71DI1	NA	Dermcidin OS=Rattus norvegicus PE=2 SV=1	341.05	4	tr|Q71DI1|Q71DI1_RAT	255071	481120	610013	225827	278111	278298	299538	15009.8	368095	278205	-0.907934	0.170262	0.768881
sp|B5DEH2|ERLN2_RAT	B5DEH2	Erlin2	Erlin-2 OS=Rattus norvegicus GN=Erlin2 PE=1 SV=1	88.42	2	sp|B5DEH2|ERLN2_RAT	85.1234	0.199219	0.365118	104.563	20.92	0.199219	0.199219	46.9453	42.7443	10.5596	-1.01466	0.171378	0.766045
tr|A0A0G2JTG7|A0A0G2JTG7_RAT	A0A0G2JTG7	Hnrnph1	Heterogeneous nuclear ribonucleoprotein H OS=Rattus norvegicus GN=Hnrnph1 PE=1 SV=1	147.67	3	sp|Q6AY09|HNRH2_RAT;sp|Q8VHV7|HNRH1_RAT;tr|G3V9Q3|G3V9Q3_RAT;tr|A0A0G2JTG7|A0A0G2JTG7_RAT	485.536	849.98	450.444	545.045	254.339	456.682	171.291	419.547	515.291	336.943	-0.914532	0.173808	0.75993
sp|P60522|GBRL2_RAT	P60522	Gabarapl2	Gamma-aminobutyric acid receptor-associated protein-like 2 OS=Rattus norvegicus GN=Gabarapl2 PE=3 SV=1	37.5	1	sp|P60522|GBRL2_RAT	45.3265	6.34289	27.6333	0.0996097	8.49845	88.4481	106.561	15.5998	16.9881	52.0239	2.87441	0.173982	0.759495
sp|Q6AYC4|CAPG_RAT	Q6AYC4	Capg	Macrophage-capping protein OS=Rattus norvegicus GN=Capg PE=1 SV=1	60.16	1	sp|Q6AYC4|CAPG_RAT	3.80788	2.5799	55.7193	2.86709	35.0401	6.87771	18.1524	53.6813	3.33749	26.5963	2.30828	0.174819	0.757411
sp|O35763|MOES_RAT	O35763	Msn	Moesin OS=Rattus norvegicus GN=Msn PE=1 SV=3	134.87	3	sp|O35763|MOES_RAT	477.568	1363.96	1623.62	747.4	987.671	257.963	372.386	226.32	1055.68	315.175	-1.92393	0.177006	0.752011
tr|Q6PDW4|Q6PDW4_RAT	Q6PDW4	Psmb1	Proteasome subunit beta type OS=Rattus norvegicus GN=Psmb1 PE=1 SV=1	62.19	1	tr|Q6PDW4|Q6PDW4_RAT	516.399	0.0996097	0.0996097	235.247	247.43	119.122	66.8336	56.1853	117.673	92.9776	4.1643	0.179309	0.746397
tr|F1LPK7|F1LPK7_RAT	F1LPK7	Pls3	Plastin 3 (T-isoform), isoform CRA_a OS=Rattus norvegicus GN=Pls3 PE=1 SV=2	216.25	5	tr|A0A0G2QC04|A0A0G2QC04_RAT;tr|Q562B2|Q562B2_RAT;tr|A0A0G2K014|A0A0G2K014_RAT;tr|F1LPK7|F1LPK7_RAT	267.814	54.3499	58.036	223.653	177.949	236.19	309.257	398.045	140.845	272.724	1.47563	0.179699	0.745454
tr|A0A0G2K6P4|A0A0G2K6P4_RAT	A0A0G2K6P4	Hmg1l1	High-mobility group (nonhistone chromosomal) protein 1-like 1 OS=Rattus norvegicus GN=Hmg1l1 PE=4 SV=1	73.77	2	tr|D3ZC69|D3ZC69_RAT;tr|D3ZLG3|D3ZLG3_RAT;tr|A0A0G2K6P4|A0A0G2K6P4_RAT	26.284	51.7192	18.7707	39.4534	46.5879	67.1797	53.5418	70.6018	32.8687	60.3607	0.832662	0.182344	0.739108
tr|G3V6D3|G3V6D3_RAT	G3V6D3	Atp5b	ATP synthase subunit beta OS=Rattus norvegicus GN=Atp5b PE=1 SV=1	583.45	10	tr|G3V6D3|G3V6D3_RAT	1918.11	2349.41	2219.14	1582.11	1110.52	919.49	821.646	1479.3	2068.63	1015	-1.07092	0.183877	0.735473
tr|D3ZH41|D3ZH41_RAT	D3ZH41	Ckap4	Cytoskeleton-associated protein 4 OS=Rattus norvegicus GN=Ckap4 PE=1 SV=2	41.76	1	tr|D3ZH41|D3ZH41_RAT	103.452	23.0101	0.0996097	15.4631	46.3186	34.8195	52.6974	105.477	19.2366	49.508	1.68383	0.184859	0.73316
tr|A0A0G2JXE0|A0A0G2JXE0_RAT	A0A0G2JXE0	LOC102549061	Histone H2B OS=Rattus norvegicus GN=LOC102549061 PE=3 SV=1	286.07	2	tr|A0A0G2JXE0|A0A0G2JXE0_RAT;tr|A0A0G2K7R1|A0A0G2K7R1_RAT;tr|D3ZNZ9|D3ZNZ9_RAT	5524.33	7709.74	5404.56	5563.74	3101.07	3580.08	4300.34	2482.21	5544.04	3340.58	-0.969862	0.188581	0.724502
sp|Q6URK4|ROA3_RAT	Q6URK4	Hnrnpa3	Heterogeneous nuclear ribonucleoprotein A3 OS=Rattus norvegicus GN=Hnrnpa3 PE=1 SV=1	162.6	3	tr|D4A6A2|D4A6A2_RAT;tr|O70592|O70592_RAT;sp|Q6URK4|ROA3_RAT	321.979	307.805	172.337	226.573	97.1559	91.9073	93.8589	282.702	267.189	95.5074	-1.30263	0.189954	0.721351
tr|A0A0H2UHM5|A0A0H2UHM5_RAT	A0A0H2UHM5	Pdia3	Protein disulfide-isomerase OS=Rattus norvegicus GN=Pdia3 PE=1 SV=1	166.08	4	tr|A0A0H2UHM5|A0A0H2UHM5_RAT	206.35	308.588	307.212	227.915	283.911	411.715	609.189	749.834	267.564	510.452	0.724003	0.191884	0.71696
sp|Q6AXS5|PAIRB_RAT	Q6AXS5	Serbp1	Plasminogen activator inhibitor 1 RNA-binding protein OS=Rattus norvegicus GN=Serbp1 PE=1 SV=2	63.7	1	sp|Q6AXS5|PAIRB_RAT	0.0996097	0.0996097	5.28554	0.103605	6.11192	8.59776	0.0996097	79.4763	0.101607	7.35484	6.18536	0.192207	0.71623
tr|Q5D059|Q5D059_RAT	Q5D059	Hnrnpk	Heterogeneous nuclear ribonucleoprotein K OS=Rattus norvegicus GN=Hnrnpk PE=1 SV=1	330.29	5	tr|Q5D059|Q5D059_RAT	360.64	536.717	306.616	708.598	289.168	196.972	74.9579	653.407	448.679	243.07	-0.88241	0.193435	0.713464
sp|P28480|TCPA_RAT	P28480	Tcp1	T-complex protein 1 subunit alpha OS=Rattus norvegicus GN=Tcp1 PE=1 SV=1	123.16	3	sp|P28480|TCPA_RAT	40.062	24.7322	0.31781	83.571	40.9437	38.6849	134.012	143.475	32.3971	87.478	0.712552	0.196728	0.706135
sp|P06762|HMOX1_RAT	P06762	Hmox1	Heme oxygenase 1 OS=Rattus norvegicus GN=Hmox1 PE=1 SV=1	46.35	1	sp|P06762|HMOX1_RAT	14.0064	0.0996097	0.0996097	0.0996097	2.09514	0.0996097	11.2527	137.46	0.0996097	6.6739	3.40988	0.197056	0.70541
sp|Q7M0E3|DEST_RAT	Q7M0E3	Dstn	Destrin OS=Rattus norvegicus GN=Dstn PE=1 SV=3	49.27	1	sp|Q7M0E3|DEST_RAT	96.3619	206.428	405.433	89.6582	72.03	31.3688	72.7337	139.905	151.395	72.3818	-1.44932	0.198031	0.703266
sp|P84079|ARF1_RAT	P84079	Arf1	ADP-ribosylation factor 1 OS=Rattus norvegicus GN=Arf1 PE=1 SV=2	124.45	3	sp|P84082|ARF2_RAT;sp|P84079|ARF1_RAT	657.446	230.568	406.736	975.479	479.294	228.223	144.172	277.673	532.091	252.948	-0.976129	0.198528	0.702179
tr|B2RYU2|B2RYU2_RAT	B2RYU2	Rpl12	RCG45615, isoform CRA_a OS=Rattus norvegicus GN=Rpl12 PE=2 SV=1	110.38	2	tr|D4A8N3|D4A8N3_RAT;tr|M0R4B6|M0R4B6_RAT;tr|B2RYU2|B2RYU2_RAT	1073.14	2567.38	550.748	3227.93	535.234	1070.87	780.884	546.272	1820.26	663.578	-1.13255	0.200956	0.696898
tr|Q4V8I6|Q4V8I6_RAT	Q4V8I6	Rpl11	60S ribosomal protein L11 OS=Rattus norvegicus GN=Rpl11 PE=1 SV=1	109.61	2	tr|A0A0G2K3Y8|A0A0G2K3Y8_RAT;tr|Q4V8I6|Q4V8I6_RAT	24.2515	190.52	41.8108	51.4359	113.102	66.0207	161.584	389.663	46.6234	137.343	2.08591	0.203441	0.691562
sp|P24368|PPIB_RAT	P24368	Ppib	Peptidyl-prolyl cis-trans isomerase B OS=Rattus norvegicus GN=Ppib PE=1 SV=3	102.19	2	sp|P24368|PPIB_RAT	1033.05	1445.48	1072.65	1824.66	1147.13	527.64	758.049	418.169	1259.06	642.844	-0.977369	0.203863	0.690663
tr|A0A0G2JX79|A0A0G2JX79_RAT	A0A0G2JX79	Ssr1	Translocon-associated protein subunit alpha OS=Rattus norvegicus GN=Ssr1 PE=1 SV=1	46.03	1	tr|A0A0G2JX79|A0A0G2JX79_RAT	43.8903	120.859	127.134	29.411	115.656	215.32	177.118	43.1522	82.3746	146.387	0.693117	0.210485	0.676778
sp|Q3MIE4|VAT1_RAT	Q3MIE4	Vat1	Synaptic vesicle membrane protein VAT-1 homolog OS=Rattus norvegicus GN=Vat1 PE=1 SV=1	55.77	1	sp|Q3MIE4|VAT1_RAT	161.675	0.0996097	10.8328	0.0996097	15.4768	18.3951	16.1694	28.8779	5.46618	17.2822	4.05334	0.212733	0.672166
tr|A0A0F7RQL3|A0A0F7RQL3_RAT	A0A0F7RQL3	Mif	Macrophage migration inhibitory factor OS=Rattus norvegicus GN=Mif PE=4 SV=1	39.55	1	tr|A0A0F7RQL3|A0A0F7RQL3_RAT	409.955	635.261	533.045	488.505	313.334	304.669	204.987	355.588	510.775	309.001	-0.759137	0.212872	0.671881
tr|A0A0G2KB63|A0A0G2KB63_RAT	A0A0G2KB63	Phb2	Prohibitin-2 OS=Rattus norvegicus GN=Phb2 PE=1 SV=1	118.27	3	tr|A0A0G2KB63|A0A0G2KB63_RAT	19.705	35.7198	133.39	18.7214	63.1641	78.0191	66.2525	160.278	27.7124	72.1358	1.40382	0.214794	0.667978
sp|P63170|DYL1_RAT	P63170	Dynll1	Dynein light chain 1, cytoplasmic OS=Rattus norvegicus GN=Dynll1 PE=1 SV=1	107.1	1	sp|P63170|DYL1_RAT	10.6287	34.5365	127.863	15.266	48.8008	35.783	83.9951	198.34	24.9012	66.3979	1.12505	0.217778	0.661986
tr|A0A0G2K916|A0A0G2K916_RAT	A0A0G2K916	Ankhd1	Ankyrin repeat and KH domain-containing 1 OS=Rattus norvegicus GN=Ankhd1 PE=1 SV=1	41.53	1	tr|A0A0G2K916|A0A0G2K916_RAT	8804.4	3234.15	2962.89	7956.55	6628.17	2791.18	2395.51	61.9788	5595.35	2593.34	-0.358144	0.22169	0.654254
tr|D3ZZ65|D3ZZ65_RAT	D3ZZ65	Casp14	Caspase 14 OS=Rattus norvegicus GN=Casp14 PE=3 SV=1	37.43	1	tr|D3ZZ65|D3ZZ65_RAT	1064.84	962.016	917.003	533.534	514.863	715.965	700.96	210.728	939.51	607.912	-0.737275	0.222066	0.653517
tr|B0BMW0|B0BMW0_RAT	B0BMW0	Rab14	RAB14, member RAS oncogene family OS=Rattus norvegicus GN=Rab14 PE=1 SV=1	63.59	1	tr|B0BMW0|B0BMW0_RAT	0.0996097	10.4679	0.850884	39.2114	0.0996097	0.0996097	0.0996097	105.526	5.65938	0.0996097	-1.5473	0.225836	0.646207
tr|Q4KM58|Q4KM58_RAT	Q4KM58	Ctnnbip1	Catenin, beta-interacting protein 1 OS=Rattus norvegicus GN=Ctnnbip1 PE=2 SV=1	93.56	2	tr|Q4KM58|Q4KM58_RAT	197.944	39.9853	104.214	87.5442	42.8739	28.6487	115.477	39.9823	95.8789	41.4281	-0.805824	0.230164	0.637963
tr|A0A0G2JUG1|A0A0G2JUG1_RAT	A0A0G2JUG1	NA	Uncharacterized protein OS=Rattus norvegicus PE=3 SV=1	81.79	1	tr|A0A0G2JUG1|A0A0G2JUG1_RAT	5215.6	5393.85	6479.72	4489.83	2662.21	3704.01	7600.43	736.531	5304.73	3183.11	-0.756218	0.233911	0.630949
tr|B5DFB2|B5DFB2_RAT	B5DFB2	Rbbp4	RB-binding protein 4, chromatin-remodeling factor OS=Rattus norvegicus GN=Rbbp4 PE=1 SV=1	53.4	1	tr|B5DFB2|B5DFB2_RAT	25.7657	0.0996097	0.211393	23.4679	4.80408	0.0996097	0.0996097	19.878	11.8396	2.45184	-0.662542	0.234147	0.630511
sp|P97536|CAND1_RAT	P97536	Cand1	Cullin-associated NEDD8-dissociated protein 1 OS=Rattus norvegicus GN=Cand1 PE=1 SV=1	40.72	1	sp|P97536|CAND1_RAT	4.98921	1.42742	74.0879	8.88636	17.4074	17.4664	28.4916	20.9248	6.93779	19.1956	1.51919	0.234353	0.630129
tr|F1LNF0|F1LNF0_RAT	F1LNF0	Myh14	Myosin heavy chain 14 OS=Rattus norvegicus GN=Myh14 PE=1 SV=1	122.22	3	tr|F1LNF0|F1LNF0_RAT	48.0195	83.3579	109.581	164.507	1056.6	112.16	347.803	87.9131	96.4694	229.981	1.04722	0.235793	0.627469
sp|Q5U206|CALL3_RAT	Q5U206	Calml3	Calmodulin-like protein 3 OS=Rattus norvegicus GN=Calml3 PE=2 SV=1	46.92	1	sp|Q5U206|CALL3_RAT	25.9669	133.96	137.918	32.3221	87.3115	87.6158	224.017	132.857	83.141	110.236	1.22464	0.235822	0.627416
sp|P05065|ALDOA_RAT	P05065	Aldoa	Fructose-bisphosphate aldolase A OS=Rattus norvegicus GN=Aldoa PE=1 SV=2	199.59	3	sp|P05065|ALDOA_RAT	596.28	822.765	567.973	505.937	780.237	969.732	982.617	1893.79	582.126	976.174	0.589365	0.237532	0.624278
tr|A0A0G2K6J5|A0A0G2K6J5_RAT	A0A0G2K6J5	Myl6	Myosin light polypeptide 6 OS=Rattus norvegicus GN=Myl6 PE=1 SV=1	322.78	6	tr|A0A0G2JWE1|A0A0G2JWE1_RAT;tr|A0A0G2K6J5|A0A0G2K6J5_RAT	318.877	558.983	478.169	163.589	435.086	597.272	636.018	1779.14	398.523	616.645	0.429924	0.238339	0.622804
tr|A0A0G2JZ69|A0A0G2JZ69_RAT	A0A0G2JZ69	Sptan1	Spectrin alpha chain, non-erythrocytic 1 OS=Rattus norvegicus GN=Sptan1 PE=1 SV=1	176.37	4	tr|A0A0G2JZ69|A0A0G2JZ69_RAT	219.16	161.41	156.216	497.051	316.063	73.386	88.1411	92.6052	190.285	90.3732	-0.981405	0.239207	0.621227
tr|D3ZXI2|D3ZXI2_RAT	D3ZXI2	NA	Uncharacterized protein OS=Rattus norvegicus PE=4 SV=2	74.11	2	tr|D3ZP59|D3ZP59_RAT;tr|D3ZXI2|D3ZXI2_RAT	406.917	99.2895	165.007	434.965	208.584	76.304	124.616	180.83	285.962	152.723	-0.684574	0.243199	0.614039
sp|P50399|GDIB_RAT	P50399	Gdi2	Rab GDP dissociation inhibitor beta OS=Rattus norvegicus GN=Gdi2 PE=1 SV=2	114.78	2	sp|P50399|GDIB_RAT	1055.42	146.412	74.0636	105.869	214.56	322.187	0.199219	123.64	126.14	169.1	-1.03725	0.244093	0.612445
tr|A0A0G2K659|A0A0G2K659_RAT	A0A0G2K659	Trim29	Tripartite motif protein 29 (Predicted), isoform CRA_a OS=Rattus norvegicus GN=Trim29 PE=4 SV=1	92.93	2	tr|A0A0G2K659|A0A0G2K659_RAT	77.9994	74.6798	59.0024	106.258	19.4949	11.1273	112.973	72.5089	76.3396	46.0019	-1.27585	0.250527	0.601146
tr|A1A5L1|A1A5L1_RAT	A1A5L1	Blmh	Bleomycin hydrolase OS=Rattus norvegicus GN=Blmh PE=1 SV=1	94.83	2	tr|A1A5L1|A1A5L1_RAT	991.587	650.551	328.599	444.871	878.553	2082.44	2395.73	374.949	547.711	1480.5	0.751966	0.256458	0.590984
tr|D3ZMS5|D3ZMS5_RAT	D3ZMS5	Tiam2	T-cell lymphoma invasion and metastasis 2 OS=Rattus norvegicus GN=Tiam2 PE=1 SV=2	37.99	1	tr|D3ZMS5|D3ZMS5_RAT	505.501	35.8515	27.7924	1213.26	178.364	50.6751	39.2409	3.36084	270.676	44.958	-0.502611	0.257111	0.589879
sp|P63004|LIS1_RAT	P63004	Pafah1b1	Platelet-activating factor acetylhydrolase IB subunit alpha OS=Rattus norvegicus GN=Pafah1b1 PE=1 SV=2	44.99	1	sp|P63004|LIS1_RAT	0.0996097	0.114201	12.9009	0.0996097	15.9908	7.61341	0.0996097	30.9039	0.106905	11.8021	6.69282	0.25747	0.589274
sp|P01012|OVAL_CHICK	P01012	SERPINB14	Ovalbumin OS=Gallus gallus GN=SERPINB14 PE=1 SV=2	54.84	1	sp|P01012|OVAL_CHICK	281.934	870.146	727.864	401.184	273.627	494.303	859.107	14.184	564.524	383.965	-0.429507	0.259467	0.585917
tr|A0A0G2K1S6|A0A0G2K1S6_RAT	A0A0G2K1S6	Me1	Malic enzyme OS=Rattus norvegicus GN=Me1 PE=1 SV=1	40.63	1	tr|A0A0G2K1S6|A0A0G2K1S6_RAT	27.6335	37.8175	36.659	14.2316	33.9839	69.8194	35.4247	69.8749	32.1462	52.6221	0.591504	0.261827	0.581986
tr|F1LRV4|F1LRV4_RAT	F1LRV4	Hspa4	Heat shock 70 kDa protein 4 OS=Rattus norvegicus GN=Hspa4 PE=1 SV=1	118.28	2	tr|F1LRV4|F1LRV4_RAT	58.1542	30.9971	17.4131	21.0256	36.4318	47.5857	56.679	80.915	26.0114	52.1324	1.16052	0.266553	0.574216
tr|D3ZJ50|D3ZJ50_RAT	D3ZJ50	Pkp3	Plakophilin 3 OS=Rattus norvegicus GN=Pkp3 PE=1 SV=1	171.9	4	tr|D3ZJ50|D3ZJ50_RAT	685.703	189.096	275.835	560.968	235.026	185.438	181.798	322.263	418.402	210.232	-0.700576	0.267837	0.572129
sp|O08651|SERA_RAT	O08651	Phgdh	D-3-phosphoglycerate dehydrogenase OS=Rattus norvegicus GN=Phgdh PE=1 SV=3	186.32	3	sp|O08651|SERA_RAT	8.73831	75.4473	57.3753	190.276	0.298829	48.8129	78.1625	150.789	66.4113	63.4877	-0.481885	0.269112	0.570067
tr|F1LSW7|F1LSW7_RAT	F1LSW7	Rpl14	60S ribosomal protein L14 OS=Rattus norvegicus GN=Rpl14 PE=1 SV=2	70.8	1	tr|F1LSW7|F1LSW7_RAT	294.694	97.0846	282.448	112.084	82.1308	124.29	0.0996097	287.957	197.266	103.211	-0.743413	0.274692	0.561154
sp|D4A5U3|TGM3_RAT	D4A5U3	Tgm3	Protein-glutamine gamma-glutamyltransferase E OS=Rattus norvegicus GN=Tgm3 PE=3 SV=1	41.92	1	sp|D4A5U3|TGM3_RAT	12.2222	0.0996097	417.1	4.57419	11.6431	0.0996097	1187.57	16.4038	8.39821	14.0235	0.754773	0.275066	0.560563
tr|M0RA26|M0RA26_RAT	M0RA26	LOC100362987	Ribosomal protein S27-like OS=Rattus norvegicus GN=LOC100362987 PE=3 SV=1	83.56	2	tr|M0RA26|M0RA26_RAT	212.774	37.8036	158.547	275.245	178.285	13.398	152.799	123.895	185.66	138.347	-0.703369	0.278406	0.555321
sp|P29314|RS9_RAT	P29314	Rps9	40S ribosomal protein S9 OS=Rattus norvegicus GN=Rps9 PE=1 SV=4	39.83	1	tr|M0RB65|M0RB65_RAT;sp|P29314|RS9_RAT	0.0996097	0.830939	1.43413	0.0996097	0.0996097	0.109422	23.6704	59.9534	0.465275	11.8899	2.02242	0.279901	0.552996
sp|Q497B0|NIT2_RAT	Q497B0	Nit2	Omega-amidase NIT2 OS=Rattus norvegicus GN=Nit2 PE=1 SV=1	54.03	1	sp|Q497B0|NIT2_RAT	0.0996097	0.0996097	0.0996097	0.0996097	0.0996097	0.0996097	0.0996097	25.8138	0.0996097	0.0996097	0	0.281968	0.5498
sp|Q6P7Q4|LGUL_RAT	Q6P7Q4	Glo1	Lactoylglutathione lyase OS=Rattus norvegicus GN=Glo1 PE=1 SV=3	40.08	1	sp|Q6P7Q4|LGUL_RAT	0.0996097	0.0996097	0.0996097	0.0996097	0.0996097	0.0996097	0.0996097	19.5369	0.0996097	0.0996097	0	0.284415	0.546048
tr|F1M3X5|F1M3X5_RAT	F1M3X5	Mroh6	Maestro heat-like repeat family member 6 OS=Rattus norvegicus GN=Mroh6 PE=4 SV=3	42.93	1	tr|F1M3X5|F1M3X5_RAT	33711.1	28921.8	32062	57017.9	120751	10032	17904	633.889	32886.6	13968	-1.18407	0.285293	0.544708
sp|P02696|RET1_RAT	P02696	Rbp1	Retinol-binding protein 1 OS=Rattus norvegicus GN=Rbp1 PE=1 SV=2	36.46	1	sp|P02696|RET1_RAT	0.0996097	2.81993	0.0996097	3.40801	176.981	0.0996097	4.78984	7.46129	1.45977	6.12557	3.35902	0.285986	0.543655
tr|Q6P3V9|Q6P3V9_RAT	Q6P3V9	Rpl4	60S ribosomal protein L4 OS=Rattus norvegicus GN=Rpl4 PE=1 SV=1	98.73	2	tr|Q6P3V9|Q6P3V9_RAT	150.197	48.4112	132.965	25.4526	33.4469	35.9735	0.199219	125.49	90.6882	34.7102	-1.29766	0.287172	0.541857
tr|A0A0G2JT45|A0A0G2JT45_RAT	A0A0G2JT45	Cab39l	Calcium-binding protein 39-like OS=Rattus norvegicus GN=Cab39l PE=1 SV=1	48.71	1	tr|A0A0G2JT45|A0A0G2JT45_RAT	0.0996097	0.0996097	0.0996097	0.0996097	0.0996097	0.0996097	0.0996097	13.3298	0.0996097	0.0996097	0	0.288426	0.539966
tr|D3ZS85|D3ZS85_RAT	D3ZS85	Sdr16c5	Short chain dehydrogenase/reductase family 16C, member 5 OS=Rattus norvegicus GN=Sdr16c5 PE=3 SV=1	39.21	1	tr|D3ZS85|D3ZS85_RAT	1.83226	4.64347	3.02651	16.2451	2.16843	3.32815	13.2281	45.8107	3.83499	8.27812	0.869356	0.289137	0.538896
tr|A0A0G2K8Q3|A0A0G2K8Q3_RAT	A0A0G2K8Q3	Hephl1	Hephaestin-like 1 OS=Rattus norvegicus GN=Hephl1 PE=3 SV=1	36.59	1	tr|A0A0G2K8Q3|A0A0G2K8Q3_RAT	0.0996097	0.0996097	0.0996097	0.0996097	0.0996097	0.0996097	0.0996097	11.1211	0.0996097	0.0996097	0	0.290648	0.536632
tr|Q3ZB99|Q3ZB99_RAT	Q3ZB99	Tjp2	Tight junction protein 2 OS=Rattus norvegicus GN=Tjp2 PE=1 SV=1	41.26	1	tr|Q3ZB99|Q3ZB99_RAT	0.0996097	0.0996097	0.0996097	0.0996097	0.0996097	0.0996097	0.0996097	9.81885	0.0996097	0.0996097	0	0.292318	0.534144
tr|D3ZUX5|D3ZUX5_RAT	D3ZUX5	Chchd3	MICOS complex subunit OS=Rattus norvegicus GN=Chchd3 PE=1 SV=1	46.15	1	tr|D3ZUX5|D3ZUX5_RAT	9.9123	0.0996097	12.9885	11.0275	0.0996097	0.0996097	12.5322	11.6567	10.4699	5.87817	-0.0257982	0.294597	0.530771
tr|Q5I0M7|Q5I0M7_RAT	Q5I0M7	Hnrnpa1	Heterogeneous nuclear ribonucleoprotein A1 OS=Rattus norvegicus GN=Hnrnpa1 PE=1 SV=1	245.11	3	tr|F1M2S4|F1M2S4_RAT;tr|Q5I0M7|Q5I0M7_RAT	1021.47	1254.62	1005.23	562.661	650.077	778.524	699.58	350.868	1013.35	674.828	-0.666654	0.295266	0.529787
sp|M0RC99|RAB5A_RAT	M0RC99	Rab5a	Ras-related protein Rab-5A OS=Rattus norvegicus GN=Rab5a PE=2 SV=1	40.31	1	sp|M0RC99|RAB5A_RAT	0.0996097	2.03644	0.0996097	0.0996097	0.0996097	0.0996097	7.71644	71.88	0.0996097	3.90803	3.13775	0.304622	0.516239
tr|A0A0G2JYF7|A0A0G2JYF7_RAT	A0A0G2JYF7	Ctnna1	Catenin alpha 1 OS=Rattus norvegicus GN=Ctnna1 PE=1 SV=1	44.81	1	tr|A0A0G2JYF7|A0A0G2JYF7_RAT	0.0996097	58.8439	24.3758	14.6736	44.096	15.8919	38.432	30.8384	19.5247	34.6352	0.864181	0.304756	0.516048
sp|P81155|VDAC2_RAT	P81155	Vdac2	Voltage-dependent anion-selective channel protein 2 OS=Rattus norvegicus GN=Vdac2 PE=1 SV=2	91.82	2	sp|Q9R1Z0|VDAC3_RAT;sp|P81155|VDAC2_RAT	87.1816	393.367	119.223	169.778	233.984	293.52	501.524	187.835	144.501	263.752	0.785064	0.305076	0.515591
tr|A0A0G2KAT4|A0A0G2KAT4_RAT	A0A0G2KAT4	Ddx39b	Spliceosome RNA helicase Ddx39b OS=Rattus norvegicus GN=Ddx39b PE=1 SV=1	50.41	1	tr|A0A0G2KAT4|A0A0G2KAT4_RAT	109.43	17.73	14.2894	0.0996097	42.7001	27.928	17.0544	91.0267	16.0097	35.3141	0.45536	0.306002	0.514276
tr|D3ZLC1|D3ZLC1_RAT	D3ZLC1	Lmnb2	Lamin B2 OS=Rattus norvegicus GN=Lmnb2 PE=1 SV=2	43.8	1	tr|D3ZLC1|D3ZLC1_RAT	6.84404	15.1039	4.47932	0.126823	35.0861	11.166	1.17182	49.6744	5.66168	23.1261	0.961087	0.31049	0.507952
tr|D3ZC07|D3ZC07_RAT	D3ZC07	Pkn3	Uncharacterized protein OS=Rattus norvegicus GN=Pkn3 PE=1 SV=3	134.72	3	tr|A0A0G2K5L9|A0A0G2K5L9_RAT;tr|D3ZC07|D3ZC07_RAT	1340.69	784.99	734.212	930.999	911.511	534.961	657.223	373.385	857.995	596.092	-0.55494	0.312202	0.505564
tr|A0A0G2JXC3|A0A0G2JXC3_RAT	A0A0G2JXC3	Rps21	40S ribosomal protein S21 OS=Rattus norvegicus GN=Rps21 PE=1 SV=1	70.37	2	tr|A0A0G2JXC3|A0A0G2JXC3_RAT	120.958	215.126	109.312	78.3334	92.0556	301.497	243.758	242.542	115.135	243.15	0.821981	0.313891	0.503221
tr|Q6P6T6|Q6P6T6_RAT	Q6P6T6	Ctsd	Cathepsin D OS=Rattus norvegicus GN=Ctsd PE=1 SV=1	62.7	1	tr|Q6P6T6|Q6P6T6_RAT	996.448	821.014	1009.72	629.6	1129.04	1847.05	2840.9	597.312	908.731	1488.04	0.674987	0.314861	0.501882
sp|P62907|RL10A_RAT	P62907	Rpl10a	60S ribosomal protein L10a OS=Rattus norvegicus GN=Rpl10a PE=1 SV=2	51.36	1	tr|Q4KM60|Q4KM60_RAT;sp|P62907|RL10A_RAT;tr|F1LYQ7|F1LYQ7_RAT	1469.69	23.0711	84.6919	78.7565	50.1326	49.6096	71.1982	39.2147	81.7242	49.8711	-0.628194	0.321649	0.492618
sp|P04642|LDHA_RAT	P04642	Ldha	L-lactate dehydrogenase A chain OS=Rattus norvegicus GN=Ldha PE=1 SV=1	50.87	1	sp|P19629|LDHC_RAT;sp|P04642|LDHA_RAT	111.008	106.059	347.967	213.805	325.381	269.934	231.472	324.284	162.406	297.109	0.974355	0.322079	0.492037
tr|Q6P3V8|Q6P3V8_RAT	Q6P3V8	Eif4a1	Eukaryotic translation initiation factor 4A1 OS=Rattus norvegicus GN=Eif4a1 PE=1 SV=1	410.14	7	tr|Q6P3V8|Q6P3V8_RAT	696.215	223.974	503.66	405.38	901.579	346.164	489.391	1320.09	454.52	695.485	0.500524	0.329803	0.481746
tr|D4A3I6|D4A3I6_RAT	D4A3I6	Trex2	RCG43845 OS=Rattus norvegicus GN=Trex2 PE=4 SV=1	36.19	1	tr|D4A3I6|D4A3I6_RAT	15.2586	17.2554	115.565	99.7178	73.0458	32.0351	66.5305	173.618	58.4866	69.7881	0.8463	0.330225	0.481191
tr|B5DFL8|B5DFL8_RAT	B5DFL8	Tada2b	Putative uncharacterized protein RGD1561605_predicted OS=Rattus norvegicus GN=Tada2b PE=2 SV=1	37.13	1	tr|B5DFL8|B5DFL8_RAT	1440.99	2003.19	3523.51	1145.15	1193.9	2608.4	2654.79	112.88	1722.09	1901.15	-0.339897	0.331543	0.47946
sp|Q6RUV5|RAC1_RAT	Q6RUV5	Rac1	Ras-related C3 botulinum toxin substrate 1 OS=Rattus norvegicus GN=Rac1 PE=1 SV=1	82.59	2	tr|M0R5T4|M0R5T4_RAT;sp|Q6RUV5|RAC1_RAT;tr|Q5U1Y2|Q5U1Y2_RAT	33.3011	21.0104	101.081	68.0135	7.5118	9.19102	101.242	86.3907	50.6573	47.7909	-0.595258	0.336447	0.473083
tr|F1LRB8|F1LRB8_RAT	F1LRB8	Mat2a	S-adenosylmethionine synthase OS=Rattus norvegicus GN=Mat2a PE=1 SV=2	62.18	1	tr|F1LRB8|F1LRB8_RAT	48.4532	0.0996097	0.0996097	28.826	23.3574	6.39828	0.0996097	47.8892	14.4628	14.8779	0.366165	0.339382	0.469312
sp|Q3T1K5|CAZA2_RAT	Q3T1K5	Capza2	F-actin-capping protein subunit alpha-2 OS=Rattus norvegicus GN=Capza2 PE=1 SV=1	50.48	1	sp|Q3T1K5|CAZA2_RAT	0.113132	19.2196	0.0996097	14.0677	0.0996097	0.0996097	0.0996097	25.8447	7.0904	0.0996097	-0.0918219	0.340202	0.468263
tr|D3ZN03|D3ZN03_RAT	D3ZN03	LOC100362751	Uncharacterized protein OS=Rattus norvegicus GN=LOC100362751 PE=1 SV=1	57.18	1	tr|D3ZN03|D3ZN03_RAT	0.0996097	52.7509	0.0996097	0.0996097	0.0996097	21.0719	0.0996097	206.683	0.0996097	10.5857	0	0.344608	0.462674
sp|Q63798|PSME2_RAT	Q63798	Psme2	Proteasome activator complex subunit 2 OS=Rattus norvegicus GN=Psme2 PE=2 SV=3	47.5	1	sp|Q63798|PSME2_RAT	26.5964	9.3983	1.90123	43.6761	7.4723	44.8561	23.3903	58.2879	17.9973	34.1232	1.33559	0.346562	0.460218
tr|A0A0G2K8K0|A0A0G2K8K0_RAT	A0A0G2K8K0	Sfpq	Uncharacterized protein OS=Rattus norvegicus GN=Sfpq PE=1 SV=1	96.88	2	tr|A0A0G2K8K0|A0A0G2K8K0_RAT	41.9786	347.329	0.199219	46.299	70.249	0.199219	0.199219	71.0207	44.1388	35.2241	0.308629	0.347322	0.459267
sp|P52631|STAT3_RAT	P52631	Stat3	Signal transducer and activator of transcription 3 OS=Rattus norvegicus GN=Stat3 PE=1 SV=1	265.27	4	sp|P52631|STAT3_RAT	151.454	58.3895	22.4003	120.597	48.1599	133.262	95.2108	476.303	89.493	114.236	1.58609	0.349928	0.456021
sp|Q9EQS0|TALDO_RAT	Q9EQS0	Taldo1	Transaldolase OS=Rattus norvegicus GN=Taldo1 PE=1 SV=2	129.12	2	sp|Q9EQS0|TALDO_RAT	249.596	16.582	33.9679	72.0064	60.1439	119.599	119.45	203.453	52.9871	119.524	1.65633	0.350018	0.455909
tr|A0A0G2JXT8|A0A0G2JXT8_RAT	A0A0G2JXT8	Flnb	Filamin B OS=Rattus norvegicus GN=Flnb PE=1 SV=1	144.47	3	tr|A0A0G2JXT8|A0A0G2JXT8_RAT	35.7934	34.2516	46.5443	0.298829	33.9352	36.8568	24.2935	68.9632	35.0225	35.396	0.0144235	0.353358	0.451785
tr|B2RZ27|B2RZ27_RAT	B2RZ27	Sh3bgrl3	SH3 domain binding glutamic acid-rich protein-like 3 OS=Rattus norvegicus GN=Sh3bgrl3 PE=1 SV=1	138.59	2	tr|B2RZ27|B2RZ27_RAT	42.5562	75.593	10.9513	215.879	122	36.3131	34.0772	399.141	59.0746	79.1563	1.20305	0.353911	0.451106
sp|P62193|PRS4_RAT	P62193	Psmc1	26S protease regulatory subunit 4 OS=Rattus norvegicus GN=Psmc1 PE=2 SV=1	41.44	1	sp|P62193|PRS4_RAT	12.2787	0.0996097	0.0996097	56.3339	22.6799	0.0996097	37.2571	16.11	6.18917	19.3949	0.442625	0.354729	0.450103
tr|B0BN81|B0BN81_RAT	B0BN81	Rps5	40S ribosomal protein S5 OS=Rattus norvegicus GN=Rps5 PE=1 SV=1	107.39	2	tr|B0BN81|B0BN81_RAT	0.199219	43.2593	97.6637	47.7321	15.3984	51.5297	26.6872	113.181	45.4957	39.1085	0.748995	0.358214	0.445857
sp|P16409|MYL3_RAT	P16409	Myl3	Myosin light chain 3 OS=Rattus norvegicus GN=Myl3 PE=1 SV=2	42	1	sp|P16409|MYL3_RAT	10.1926	14.7156	47.7636	0.561296	13.8664	34.9205	9.46149	122.357	12.4541	24.3934	0.8454	0.358471	0.445546
tr|Q6PDW1|Q6PDW1_RAT	Q6PDW1	Rps12	40S ribosomal protein S12 OS=Rattus norvegicus GN=Rps12 PE=1 SV=1	181.36	3	sp|P63324|RS12_RAT;tr|D3ZHB3|D3ZHB3_RAT;tr|Q6PDW1|Q6PDW1_RAT	12.8864	311.226	692.906	74.4622	5.00869	106.816	210.434	198.146	192.844	152.481	-1.45309	0.35911	0.444772
tr|Q5M7X1|Q5M7X1_RAT	Q5M7X1	Copb2	Coatomer subunit beta' OS=Rattus norvegicus GN=Copb2 PE=2 SV=1	37.52	1	tr|Q5M7X1|Q5M7X1_RAT	30.7876	15.3689	52.0612	61.3961	43.7323	29.0227	2.34957	23.2402	41.4244	26.1314	-0.447588	0.360534	0.443054
tr|B2RZC6|B2RZC6_RAT	B2RZC6	Ilf2	Ilf2 protein OS=Rattus norvegicus GN=Ilf2 PE=1 SV=1	130.45	2	tr|B2RZC6|B2RZC6_RAT	534.514	99.5383	88.941	1.97708	10.219	33.2082	0.199219	115.869	94.2397	21.7136	-3.64631	0.361697	0.441655
tr|F1LPY6|F1LPY6_RAT	F1LPY6	Pla2g4e	Phospholipase A2 OS=Rattus norvegicus GN=Pla2g4e PE=4 SV=2	88.96	2	tr|F1LPY6|F1LPY6_RAT	1233.27	207.536	279.679	958.182	477.201	342.299	348.32	99.8843	618.931	345.309	-0.526587	0.361997	0.441295
sp|A1L108|ARP5L_RAT	A1L108	Arpc5l	Actin-related protein 2/3 complex subunit 5-like protein OS=Rattus norvegicus GN=Arpc5l PE=1 SV=2	60.71	1	sp|A1L108|ARP5L_RAT	0.201968	0.224622	0.0996097	0.0996097	0.0996097	0.106345	0.179868	56.8366	0.150789	0.143107	-0.0835904	0.364588	0.438198
tr|M0RBW0|M0RBW0_RAT	M0RBW0	Flg2	Filaggrin family member 2 OS=Rattus norvegicus GN=Flg2 PE=3 SV=1	131.8	1	tr|M0RBW0|M0RBW0_RAT	7578.85	10207	12360.5	4847.48	6361.14	9776.49	15408.4	442.775	8892.91	8068.81	-0.157429	0.368485	0.43358
tr|B0K038|B0K038_RAT	B0K038	Rps16	Rps16 protein (Fragment) OS=Rattus norvegicus GN=Rps16 PE=2 SV=1	162.46	4	tr|B0K038|B0K038_RAT	333.571	113.281	64.7295	338.101	308.751	135.092	585.4	321.478	223.426	315.115	0.0906472	0.370538	0.431167
tr|G3V6P7|G3V6P7_RAT	G3V6P7	Myh9	Myosin, heavy polypeptide 9, non-muscle OS=Rattus norvegicus GN=Myh9 PE=1 SV=1	1678.71	28	tr|G3V6P7|G3V6P7_RAT	8387.77	16011.2	8464.41	3610.25	5515.33	5449.2	6930.57	3775.15	8426.09	5482.27	-0.446637	0.371909	0.429564
sp|P41542|USO1_RAT	P41542	Uso1	General vesicular transport factor p115 OS=Rattus norvegicus GN=Uso1 PE=1 SV=1	82.14	2	sp|P41542|USO1_RAT	363.65	112.265	61.0632	23.4106	70.7922	26.7527	72.2536	43.7911	86.664	57.2916	-0.91319	0.373553	0.427648
tr|A0A140TAE7|A0A140TAE7_RAT	A0A140TAE7	Alox12b	Arachidonate 12-lipoxygenase, 12R-type OS=Rattus norvegicus GN=Alox12b PE=3 SV=1	42.35	1	tr|A0A140TAE7|A0A140TAE7_RAT	50.4256	668.918	60.727	301.318	382.715	652.61	726.294	76.6617	181.023	517.663	1.44422	0.374709	0.426305
tr|Q6P7A7|Q6P7A7_RAT	Q6P7A7	Rpn1	Dolichyl-diphosphooligosaccharide--protein glycosyltransferase subunit 1 OS=Rattus norvegicus GN=Rpn1 PE=1 SV=1	102.54	2	tr|Q6P7A7|Q6P7A7_RAT	120.571	0.199219	1.34108	120.03	18.1733	33.7417	19.2598	52.061	60.6857	26.5007	1.3195	0.381222	0.418822
tr|M0R757|M0R757_RAT	M0R757	LOC100360413	Elongation factor 1-alpha OS=Rattus norvegicus GN=LOC100360413 PE=3 SV=1	308.35	6	tr|M0R757|M0R757_RAT	7435.19	15542.6	11881.8	5386.11	8322.81	5417.92	6242.01	5043.01	9658.49	5829.96	-0.511813	0.382485	0.417386
sp|P60711|ACTB_RAT	P60711	Actb	Actin, cytoplasmic 1 OS=Rattus norvegicus GN=Actb PE=1 SV=1	134.07	1	sp|P60711|ACTB_RAT	396.522	794.045	260.398	113.822	565.477	378.408	357.939	1580.41	328.46	471.942	0.485531	0.384241	0.415396
tr|B2RZ72|B2RZ72_RAT	B2RZ72	Arpc4	Actin-related protein 2/3 complex subunit 4 OS=Rattus norvegicus GN=Arpc4 PE=1 SV=1	148.35	2	tr|B2RZ72|B2RZ72_RAT	34.7428	15.3713	133.476	104.366	137.314	105.232	54.1075	104.404	69.5545	104.818	0.991604	0.385079	0.41445
tr|D3ZWE3|D3ZWE3_RAT	D3ZWE3	Pof1b	Premature ovarian failure 1B OS=Rattus norvegicus GN=Pof1b PE=1 SV=2	79.07	2	tr|D3ZWE3|D3ZWE3_RAT	341.457	622.992	487.885	534.28	473.831	1053.84	1131.17	464.958	511.082	763.834	0.615516	0.386002	0.413411
sp|Q9EPH8|PABP1_RAT	Q9EPH8	Pabpc1	Polyadenylate-binding protein 1 OS=Rattus norvegicus GN=Pabpc1 PE=1 SV=1	135.41	3	tr|A0A0G2JZS2|A0A0G2JZS2_RAT;tr|B5DF80|B5DF80_RAT;tr|D4A233|D4A233_RAT;sp|Q9EPH8|PABP1_RAT	423.051	101.943	133.045	89.3384	105.028	487.925	355.328	334.358	117.494	344.843	1.66064	0.387133	0.41214
sp|P06761|GRP78_RAT	P06761	Hspa5	78 kDa glucose-regulated protein OS=Rattus norvegicus GN=Hspa5 PE=1 SV=1	658.11	10	sp|P06761|GRP78_RAT	1229.38	2835.08	1759.94	961.452	1744.02	2380.75	2617.07	2655.98	1494.66	2498.91	0.538455	0.390295	0.408607
sp|B4F7E8|NIBL1_RAT	B4F7E8	Fam129b	Niban-like protein 1 OS=Rattus norvegicus GN=Fam129b PE=1 SV=1	59.66	1	sp|B4F7E8|NIBL1_RAT	8.89375	0.0996097	0.323345	39.5604	3.15501	0.217105	51.3972	23.7685	4.60855	13.4618	0.194513	0.392028	0.406683
sp|P02680|FIBG_RAT	P02680	Fgg	Fibrinogen gamma chain OS=Rattus norvegicus GN=Fgg PE=1 SV=3	87.05	2	sp|P02680|FIBG_RAT	16.8506	48.3486	36.4861	26.7857	17.7237	36.604	47.4863	204.266	31.6359	42.0451	0.226519	0.393037	0.405567
tr|Q6P9V6|Q6P9V6_RAT	Q6P9V6	Psma5	Proteasome subunit alpha type OS=Rattus norvegicus GN=Psma5 PE=1 SV=1	119.71	3	tr|Q6P9V6|Q6P9V6_RAT	114.048	1.17759	169.112	149.255	160.729	139.164	72.9399	110.555	131.652	124.86	0.0309891	0.397059	0.401145
tr|G3V913|G3V913_RAT	G3V913	Hspb1	Heat shock 27kDa protein 1 OS=Rattus norvegicus GN=Hspb1 PE=1 SV=1	49.22	1	tr|G3V913|G3V913_RAT	374.839	750.205	639.906	193.805	531.05	523.594	838.563	915.476	507.372	684.807	0.446319	0.397413	0.400758
tr|A0A0G2K4Q5|A0A0G2K4Q5_RAT	A0A0G2K4Q5	RGD1307603	Similar to hypothetical protein MGC37914 OS=Rattus norvegicus GN=RGD1307603 PE=1 SV=1	36.53	1	tr|A0A0G2K4Q5|A0A0G2K4Q5_RAT	245.771	116.559	54.5745	57.7361	50.6133	70.1519	56.3296	73.6252	87.1474	63.2408	-0.343417	0.400717	0.397162
sp|P00507|AATM_RAT	P00507	Got2	Aspartate aminotransferase, mitochondrial OS=Rattus norvegicus GN=Got2 PE=1 SV=2	92.05	1	sp|P00507|AATM_RAT	3.45517	24.8645	13.9186	8.33454	43.1981	0.0996097	0.0996097	44.8069	11.1266	21.6489	-2.34998	0.402367	0.395377
tr|A0A0G2JUY4|A0A0G2JUY4_RAT	A0A0G2JUY4	NA	Uncharacterized protein OS=Rattus norvegicus PE=1 SV=1	55.72	1	tr|A0A0G2JUY4|A0A0G2JUY4_RAT	0.0996097	18.9484	5.33274	12.9866	21.2835	56.0416	0.0996097	408.707	9.15965	38.6625	3.2702	0.404782	0.392779
sp|Q6P6V0|G6PI_RAT	Q6P6V0	Gpi	Glucose-6-phosphate isomerase OS=Rattus norvegicus GN=Gpi PE=1 SV=1	101.69	2	sp|Q6P6V0|G6PI_RAT	25.7886	110.251	170.179	93.1388	265.967	167.054	76.9044	130.448	101.695	148.751	0.542771	0.406638	0.390792
sp|Q63610|TPM3_RAT	Q63610	Tpm3	Tropomyosin alpha-3 chain OS=Rattus norvegicus GN=Tpm3 PE=1 SV=2	301.21	5	sp|Q63610|TPM3_RAT	550.296	1097.82	957.529	220.37	811.036	998.454	1007.41	782.605	753.912	904.745	0.316408	0.408071	0.389265
tr|B0K030|B0K030_RAT	B0K030	Dnajb1	DnaJ (Hsp40) homolog, subfamily B, member 1 (Predicted), isoform CRA_b OS=Rattus norvegicus GN=Dnajb1 PE=1 SV=1	92.52	2	tr|D3ZUU5|D3ZUU5_RAT;tr|B0K030|B0K030_RAT	1132.9	173.502	80.2639	1642.58	654.553	188.276	167.607	93.7951	653.201	177.942	-0.33677	0.409206	0.388058
tr|A0A0G2QC06|A0A0G2QC06_RAT	A0A0G2QC06	Tf	Serotransferrin OS=Rattus norvegicus GN=Tf PE=1 SV=1	156.41	2	tr|A0A0G2QC06|A0A0G2QC06_RAT	53.0787	32.5459	85.6012	54.7539	49.4701	168.126	28.5496	390.062	53.9163	108.798	1.13371	0.411591	0.385534
tr|D3ZAR3|D3ZAR3_RAT	D3ZAR3	Sprr2d	Small proline-rich protein 2D OS=Rattus norvegicus GN=Sprr2d PE=4 SV=2	93.02	2	tr|D3ZAR3|D3ZAR3_RAT;tr|D3ZDH1|D3ZDH1_RAT	17425.2	18371.4	15647	22913.1	14964.5	36597.3	40921.3	23572.4	17898.3	30084.8	0.517602	0.415301	0.381637
sp|P38983|RSSA_RAT	P38983	Rpsa	40S ribosomal protein SA OS=Rattus norvegicus GN=Rpsa PE=1 SV=3	173.77	3	sp|P38983|RSSA_RAT	672.754	703.426	710.122	2325.49	1186.35	424.227	317.729	965.621	706.774	694.924	-0.944916	0.417198	0.379657
sp|P36972|APT_RAT	P36972	Aprt	Adenine phosphoribosyltransferase OS=Rattus norvegicus GN=Aprt PE=1 SV=1	37.25	1	sp|P36972|APT_RAT	14.015	26.5806	8.78725	9.95166	15.1274	32.9145	7.3174	50.6661	11.9833	24.021	0.209271	0.419456	0.377313
sp|Q4G075|ILEUA_RAT	Q4G075	Serpinb1a	Leukocyte elastase inhibitor A OS=Rattus norvegicus GN=Serpinb1a PE=1 SV=1	102.39	2	tr|F8WGA3|F8WGA3_RAT;sp|Q4G075|ILEUA_RAT	116.871	75.9296	0.199219	42.9579	96.9579	138.202	0.199219	136.377	59.4437	116.667	0.432024	0.419727	0.377033
sp|Q63584|TMEDA_RAT	Q63584	Tmed10	Transmembrane emp24 domain-containing protein 10 OS=Rattus norvegicus GN=Tmed10 PE=1 SV=2	51.53	1	sp|Q63584|TMEDA_RAT	39.0207	20.8766	40.0793	26.7922	71.7242	70.6176	19.1743	50.2683	32.9065	60.4429	0.893027	0.42663	0.369948
sp|Q6P9V9|TBA1B_RAT	Q6P9V9	Tuba1b	Tubulin alpha-1B chain OS=Rattus norvegicus GN=Tuba1b PE=1 SV=1	191.33	2	sp|P68370|TBA1A_RAT;sp|Q6AYZ1|TBA1C_RAT;sp|Q6P9V9|TBA1B_RAT	1556.49	3366.03	1515.74	3103.19	1614.26	1707.31	1010.7	2297.55	2329.84	1660.78	-0.509162	0.431339	0.365182
sp|Q66HD0|ENPL_RAT	Q66HD0	Hsp90b1	Endoplasmin OS=Rattus norvegicus GN=Hsp90b1 PE=1 SV=2	197.01	4	tr|A0A0G2K4I4|A0A0G2K4I4_RAT;sp|Q66HD0|ENPL_RAT	458.822	396.464	573.855	1222.08	728.419	291.437	466.887	216.852	516.339	379.162	-0.370811	0.432359	0.364155
tr|D3ZKA0|D3ZKA0_RAT	D3ZKA0	Serpinb13	Serine (Or cysteine) peptidase inhibitor, clade B (Ovalbumin), member 13 (Predicted) OS=Rattus norvegicus GN=Serpinb13 PE=3 SV=1	43.87	1	tr|D3ZKA0|D3ZKA0_RAT	33.8903	13.7386	7.37132	237.387	60.1533	14.8195	23.1145	181.523	23.8145	41.6339	0.468512	0.432834	0.363678
tr|A0A0G2JSH9|A0A0G2JSH9_RAT	A0A0G2JSH9	Prdx2	Peroxiredoxin-2 OS=Rattus norvegicus GN=Prdx2 PE=1 SV=1	44.84	1	tr|A0A0G2JSH9|A0A0G2JSH9_RAT	12219.2	5821	6365.66	20356.6	9938.58	7394.53	9002.28	1444.78	9292.41	8198.41	0.023579	0.434662	0.361849
tr|F1LTP9|F1LTP9_RAT	F1LTP9	LOC688970	Similar to serine/threonine kinase OS=Rattus norvegicus GN=LOC688970 PE=3 SV=2	36.98	1	tr|F1LTP9|F1LTP9_RAT	47.3541	13.3508	151.892	362.841	378.925	51.4986	17.9382	0.437039	99.6232	34.7184	-0.567167	0.440354	0.356198
sp|Q7TPB1|TCPD_RAT	Q7TPB1	Cct4	T-complex protein 1 subunit delta OS=Rattus norvegicus GN=Cct4 PE=1 SV=3	329.86	6	sp|Q7TPB1|TCPD_RAT	1307.39	507.089	462.387	375.414	431.578	349.913	439.625	414.035	484.738	422.806	-0.304035	0.444401	0.352225
sp|B0BNM9|GLTP_RAT	B0BNM9	GLTP	Glycolipid transfer protein OS=Rattus norvegicus GN=GLTP PE=2 SV=1	44.23	1	sp|B0BNM9|GLTP_RAT	102.657	23.8076	19.0799	542.992	44.4378	19.9918	46.4531	88.954	63.2325	45.4454	-0.729998	0.445011	0.351629
tr|D3ZU74|D3ZU74_RAT	D3ZU74	Dync1i2	Cytoplasmic dynein 1 intermediate chain 2 OS=Rattus norvegicus GN=Dync1i2 PE=1 SV=1	49.52	1	tr|D3ZU74|D3ZU74_RAT	115.311	70.5871	49.5101	172.386	214.787	223.58	209.926	50.6547	92.9492	212.357	1.28035	0.445012	0.351628
tr|M0R590|M0R590_RAT	M0R590	LOC108351137	Glyceraldehyde-3-phosphate dehydrogenase OS=Rattus norvegicus GN=LOC108351137 PE=3 SV=1	189.76	2	tr|A0A0G2K7M1|A0A0G2K7M1_RAT;tr|M0R590|M0R590_RAT	4193.46	3906.14	2393.13	4923.66	2639.54	5001.22	3426.31	634.299	4049.8	3032.92	-0.15566	0.44509	0.351552
tr|F1M853|F1M853_RAT	F1M853	Rrbp1	Ribosome-binding protein 1 OS=Rattus norvegicus GN=Rrbp1 PE=1 SV=3	47.22	1	tr|F1M853|F1M853_RAT	0.0996097	5.2044	11.5482	0.0996097	8.64735	0.0996097	8.57346	28.5758	2.65201	8.61041	3.00506	0.446969	0.349723
tr|D4AC23|D4AC23_RAT	D4AC23	Cct7	Chaperonin-containing TCP1 subunit 7 OS=Rattus norvegicus GN=Cct7 PE=1 SV=1	51.75	1	tr|D4AC23|D4AC23_RAT	44.4274	49.8192	37.3258	0.0996097	30.8521	76.1553	6.0028	89.6308	40.8766	53.5037	0.0430797	0.450894	0.345925
tr|M0R735|M0R735_RAT	M0R735	Syncrip	Heterogeneous nuclear ribonucleoprotein Q OS=Rattus norvegicus GN=Syncrip PE=1 SV=2	80.2	2	sp|Q7TP47|HNRPQ_RAT;tr|M0R735|M0R735_RAT	571.37	325.066	238.716	125.45	524.463	528.579	693.285	118.368	281.891	526.521	0.308777	0.452699	0.34419
tr|Q3MHS9|Q3MHS9_RAT	Q3MHS9	Cct6a	Chaperonin containing Tcp1, subunit 6A (Zeta 1) OS=Rattus norvegicus GN=Cct6a PE=1 SV=1	73.73	1	tr|Q5BJY2|Q5BJY2_RAT;tr|Q3MHS9|Q3MHS9_RAT	66.8408	125.647	133.04	0.949258	22.2799	266.907	62.545	104.451	96.2436	83.4978	-0.00096052	0.453187	0.343723
sp|P62832|RL23_RAT	P62832	Rpl23	60S ribosomal protein L23 OS=Rattus norvegicus GN=Rpl23 PE=2 SV=1	76.19	1	sp|P62832|RL23_RAT	240.25	0.0996097	121.052	233.32	65.1204	0.0996097	113.018	216.269	177.186	89.0693	-0.104275	0.457178	0.339915
sp|Q5RKI0|WDR1_RAT	Q5RKI0	Wdr1	WD repeat-containing protein 1 OS=Rattus norvegicus GN=Wdr1 PE=1 SV=3	42.9	1	sp|Q5RKI0|WDR1_RAT	1.59013	0.171277	4.4332	14.5622	0.187205	0.2092	1.08576	44.9105	3.01167	0.647477	-0.870552	0.459889	0.337347
tr|D3ZY91|D3ZY91_RAT	D3ZY91	Clic3	Chloride intracellular channel protein OS=Rattus norvegicus GN=Clic3 PE=3 SV=1	53.43	1	tr|D3ZY91|D3ZY91_RAT	48.7592	0.0996097	29.9012	32.8352	0.0996097	11.5164	0.0996097	54.5842	31.3682	5.808	-3.74823	0.463266	0.33417
sp|Q5U2Q7|ERF1_RAT	Q5U2Q7	Etf1	Eukaryotic peptide chain release factor subunit 1 OS=Rattus norvegicus GN=Etf1 PE=2 SV=3	161.94	3	sp|Q5U2Q7|ERF1_RAT	21.5374	0.298829	30.0192	127.429	14.0512	46.9955	14.5711	95.0118	25.7783	30.7833	-0.519834	0.467759	0.329978
tr|A0A0G2K1A2|A0A0G2K1A2_RAT	A0A0G2K1A2	Mpo	Myeloperoxidase OS=Rattus norvegicus GN=Mpo PE=1 SV=1	167.29	3	tr|D3ZGE2|D3ZGE2_RAT;tr|D3ZYH8|D3ZYH8_RAT;tr|A0A0G2K1A2|A0A0G2K1A2_RAT	178.153	40.2123	113.803	39.5071	90.994	132.928	48.7821	591.35	77.0077	111.961	0.37783	0.468285	0.32949
tr|A0A0U1RRV7|A0A0U1RRV7_RAT	A0A0U1RRV7	Srsf3	RCG61099, isoform CRA_b OS=Rattus norvegicus GN=Srsf3 PE=1 SV=1	109.05	2	tr|A0A0G2K1A3|A0A0G2K1A3_RAT;tr|A0A0U1RRV7|A0A0U1RRV7_RAT	229.398	210.921	254.83	0.199219	117.859	85.1857	147.541	211.195	220.16	132.7	-0.874604	0.469784	0.328101
tr|M0RBF1|M0RBF1_RAT	M0RBF1	C3	Complement C3 OS=Rattus norvegicus GN=C3 PE=1 SV=1	118.61	3	sp|P01026|CO3_RAT;tr|M0RBF1|M0RBF1_RAT	146.366	246.284	167.508	2971.32	385.311	169.355	113.395	339.72	206.896	254.537	-0.551571	0.470142	0.327771
tr|A0A0U1RVI9|A0A0U1RVI9_RAT	A0A0U1RVI9	Rps2-ps6	RCG34378, isoform CRA_h OS=Rattus norvegicus GN=Rps2-ps6 PE=3 SV=1	116.46	3	tr|D3ZIY7|D3ZIY7_RAT;tr|D3ZQW7|D3ZQW7_RAT;tr|A0A0U1RVI9|A0A0U1RVI9_RAT	209.601	64.2294	285.033	426.219	102.038	79.5545	86.5359	544.364	247.317	94.2868	-0.364916	0.472967	0.325169
tr|A0A0G2JXD0|A0A0G2JXD0_RAT	A0A0G2JXD0	LOC103692829	RCG63708 OS=Rattus norvegicus GN=LOC103692829 PE=4 SV=1	167.31	2	tr|A0A0G2JX41|A0A0G2JX41_RAT;tr|A0A0G2JXD0|A0A0G2JXD0_RAT	5.78456	0.298829	42.9999	4.34839	10.0089	0.765069	5.11063	195.517	5.06648	7.55976	1.07364	0.474402	0.323853
sp|P63259|ACTG_RAT	P63259	Actg1	Actin, cytoplasmic 2 OS=Rattus norvegicus GN=Actg1 PE=1 SV=1	998.72	12	tr|A0A0G2K3K2|A0A0G2K3K2_RAT;tr|A1Z0K8|A1Z0K8_RAT;tr|Q99NC6|Q99NC6_RAT;sp|P62738|ACTA_RAT;sp|P60711|ACTB_RAT;sp|P63259|ACTG_RAT;sp|P68035|ACTC_RAT;tr|D3ZRN3|D3ZRN3_RAT	30609	41086.6	34567.2	23056.5	40549.1	41309.6	41198	49478.9	32588.1	41253.8	0.329444	0.475586	0.322771
tr|Q6PDV8|Q6PDV8_RAT	Q6PDV8	LOC100360057	RCG31311 OS=Rattus norvegicus GN=LOC100360057 PE=1 SV=1	101.55	2	sp|P47198|RL22_RAT;tr|Q6PDV8|Q6PDV8_RAT	65.2704	187.143	153.313	83.0444	146.957	149.23	82.9952	482.755	118.178	148.094	0.422146	0.47696	0.321518
sp|Q5XIF4|SUMO3_RAT	Q5XIF4	Sumo3	Small ubiquitin-related modifier 3 OS=Rattus norvegicus GN=Sumo3 PE=3 SV=1	45.02	1	sp|Q5XIF4|SUMO3_RAT	42.798	70.6135	16.5848	26.0842	0.0996097	8.104	91.3136	170.053	34.4411	49.7088	-0.331133	0.479457	0.319251
tr|G3V7G8|G3V7G8_RAT	G3V7G8	Gars	Glycine--tRNA ligase OS=Rattus norvegicus GN=Gars PE=1 SV=1	61.49	1	tr|G3V7G8|G3V7G8_RAT	187.141	64.04	79.1725	617.186	191.967	76.1574	123.817	38.6268	133.157	99.9871	0.143372	0.481439	0.317459
tr|F1LS29|F1LS29_RAT	F1LS29	Capn1	Calpain-1 catalytic subunit OS=Rattus norvegicus GN=Capn1 PE=1 SV=1	44.1	1	tr|F1LS29|F1LS29_RAT	466.89	330.174	261.85	274.073	461.517	805.622	20.7872	182.907	302.123	322.212	-0.300076	0.484623	0.314596
tr|D3ZEV0|D3ZEV0_RAT	D3ZEV0	LOC100912427	RCG63497 OS=Rattus norvegicus GN=LOC100912427 PE=4 SV=1	54.97	1	tr|D3ZEV0|D3ZEV0_RAT	0.0996097	0.65911	0.0996097	0.0996097	0.0996097	0.0996097	0.0996097	46.4385	0.0996097	0.0996097	0	0.48825	0.311358
tr|A0A0G2JSU4|A0A0G2JSU4_RAT	A0A0G2JSU4	Ndrg2	N-myc downstream regulated gene 2, isoform CRA_b OS=Rattus norvegicus GN=Ndrg2 PE=1 SV=1	114.24	1	tr|A0A0G2JSU4|A0A0G2JSU4_RAT	29.7843	106.71	95.5147	243.075	66.1434	61.3575	445.297	197.877	101.112	132.01	0.427125	0.490525	0.309339
sp|Q8R4A1|ERO1A_RAT	Q8R4A1	Ero1a	ERO1-like protein alpha OS=Rattus norvegicus GN=Ero1a PE=1 SV=1	56.57	1	sp|Q8R4A1|ERO1A_RAT	37.6725	29.7244	80.8101	0.0996097	25.9422	0.0996097	0.0996097	37.756	33.6985	13.0209	-4.37968	0.491857	0.308161
tr|Q63280|Q63280_RAT	Q63280	Krt75	Keratin K5 (Fragment) OS=Rattus norvegicus GN=Krt75 PE=4 SV=1	98.99	1	tr|Q63280|Q63280_RAT	189.232	49.6858	53.5499	2173.06	68.0335	162.775	326.816	3.36078	121.391	115.404	0.118071	0.493185	0.30699
tr|A0A0G2JWX1|A0A0G2JWX1_RAT	A0A0G2JWX1	Psmd11	26S proteasome non-ATPase regulatory subunit 11 OS=Rattus norvegicus GN=Psmd11 PE=1 SV=1	180.02	3	tr|D3Z950|D3Z950_RAT;tr|A0A0G2JWX1|A0A0G2JWX1_RAT	562.545	23.7187	579.131	1573.67	297.824	272.327	66.4166	134.084	570.838	203.205	-2.02089	0.493726	0.306514
sp|P51673|RABP2_RAT	P51673	Crabp2	Cellular retinoic acid-binding protein 2 OS=Rattus norvegicus GN=Crabp2 PE=2 SV=2	74.6	1	sp|P51673|RABP2_RAT	0.0996097	3.98719	0.0996097	17.8922	0.0996097	0.0996097	0.0996097	51.0415	2.0434	0.0996097	0	0.494766	0.3056
sp|Q1JU68|EIF3A_RAT	Q1JU68	Eif3a	Eukaryotic translation initiation factor 3 subunit A OS=Rattus norvegicus GN=Eif3a PE=2 SV=2	53.43	1	sp|Q1JU68|EIF3A_RAT	15.0719	2.08455	0.0996097	7.24203	0.0996097	0.0996097	1.43411	22.6784	4.66329	0.766862	-1.37023	0.496388	0.304179
tr|A0A0G2JUS6|A0A0G2JUS6_RAT	A0A0G2JUS6	Aldh1a3	Aldehyde dehydrogenase family 1 member A3 OS=Rattus norvegicus GN=Aldh1a3 PE=1 SV=1	36.22	1	tr|A0A0G2JUS6|A0A0G2JUS6_RAT	24.5515	0.0996097	0.0996097	0.0996097	0.0996097	54.2155	0.0996097	25.4489	0.0996097	12.7742	3.99855	0.50126	0.299937
tr|Q5XI34|Q5XI34_RAT	Q5XI34	Ppp2r1a	Protein phosphatase 2 (Formerly 2A), regulatory subunit A (PR 65), alpha isoform, isoform CRA_a OS=Rattus norvegicus GN=Ppp2r1a PE=1 SV=1	83.05	1	sp|Q4QQT4|2AAB_RAT;tr|Q5XI34|Q5XI34_RAT	0.0996097	0.0996097	16.1739	58.7474	24.2964	21.2726	0.0996097	61.9115	8.13678	22.7845	3.90709	0.501809	0.299461
tr|G3V7Q7|G3V7Q7_RAT	G3V7Q7	Iqgap1	IQ motif containing GTPase activating protein 1 (Predicted), isoform CRA_b OS=Rattus norvegicus GN=Iqgap1 PE=1 SV=1	245.22	4	tr|G3V7Q7|G3V7Q7_RAT	12.6556	32.2189	14.3514	218.084	50.7307	0.398439	15.7019	200.033	23.2851	33.2163	0.00255069	0.508748	0.293497
tr|A0A0G2K757|A0A0G2K757_RAT	A0A0G2K757	Rpn2	Dolichyl-diphosphooligosaccharide--protein glycosyltransferase subunit 2 OS=Rattus norvegicus GN=Rpn2 PE=1 SV=1	45.78	1	tr|A0A0G2K757|A0A0G2K757_RAT	12.7638	117.342	43.5858	16.2447	38.5135	9.7773	10.482	31.001	29.9152	20.7415	-0.561799	0.511956	0.290767
tr|D4A017|D4A017_RAT	D4A017	Tmem87a	Transmembrane protein 87A OS=Rattus norvegicus GN=Tmem87a PE=1 SV=3	36.75	1	tr|D4A017|D4A017_RAT	63.7619	341.746	389.381	813.215	1398.96	104.905	80.4789	22.1864	365.564	92.6918	-1.98917	0.513632	0.289348
sp|O35314|SCG1_RAT	O35314	Chgb	Secretogranin-1 OS=Rattus norvegicus GN=Chgb PE=1 SV=2	41.81	1	sp|O35314|SCG1_RAT	122.075	2.30232	8.03559	91.3426	46.0445	3.41274	13.6351	21.1254	49.6891	17.3802	-0.419413	0.51467	0.288471
sp|P09895|RL5_RAT	P09895	Rpl5	60S ribosomal protein L5 OS=Rattus norvegicus GN=Rpl5 PE=1 SV=3	92.77	2	sp|P09895|RL5_RAT;tr|D3ZHP8|D3ZHP8_RAT	40.8403	3405.5	1406.31	3.73884	10.9287	104.129	107.968	151.728	723.576	106.049	-2.80256	0.515277	0.28796
tr|F1LP05|F1LP05_RAT	F1LP05	Atp5a1	ATP synthase subunit alpha OS=Rattus norvegicus GN=Atp5a1 PE=1 SV=1	313.56	6	tr|A0A0G2K099|A0A0G2K099_RAT;tr|F1LP05|F1LP05_RAT	271.807	230.447	520.829	26.9038	231.33	187.985	242.285	836.519	251.127	236.808	-0.263224	0.524444	0.280301
sp|Q68FP1|GELS_RAT	Q68FP1	Gsn	Gelsolin OS=Rattus norvegicus GN=Gsn PE=1 SV=1	170.09	2	sp|Q68FP1|GELS_RAT	363.018	468.637	604.738	840.425	528.631	603.82	873.678	879.66	536.688	738.749	0.448219	0.524497	0.280257
tr|B2RYR8|B2RYR8_RAT	B2RYR8	Rps8	40S ribosomal protein S8 OS=Rattus norvegicus GN=Rps8 PE=2 SV=1	244.6	3	tr|M0R7Q5|M0R7Q5_RAT;tr|B2RYR8|B2RYR8_RAT	28.0349	168.261	138.591	100.802	77.7877	78.0197	106.082	485.871	119.697	92.0509	0.543332	0.524541	0.280221
tr|Q4V8F6|Q4V8F6_RAT	Q4V8F6	Pcbp2	Pcbp2 protein OS=Rattus norvegicus GN=Pcbp2 PE=1 SV=1	177.71	3	tr|Q6AY48|Q6AY48_RAT;tr|Q4V8F6|Q4V8F6_RAT	967.556	137.883	444.766	224.166	74.8794	223.88	271.869	447.08	334.466	247.875	-0.00542406	0.52859	0.276881
tr|A0A0G2K654|A0A0G2K654_RAT	A0A0G2K654	Hist1h1c	Histone cluster 1 H1 family member c OS=Rattus norvegicus GN=Hist1h1c PE=1 SV=1	41.19	1	sp|P15865|H14_RAT;tr|A0A0G2K654|A0A0G2K654_RAT;tr|M0R7B4|M0R7B4_RAT	545.075	287.289	606.459	213.461	352.312	409.845	472.14	1313.96	416.182	440.993	0.0756922	0.528909	0.276619
sp|P85968|6PGD_RAT	P85968	Pgd	6-phosphogluconate dehydrogenase, decarboxylating OS=Rattus norvegicus GN=Pgd PE=1 SV=1	44.27	1	tr|A0A0G2K7Q8|A0A0G2K7Q8_RAT;sp|P85968|6PGD_RAT	175.948	68.9084	41.6383	60.1347	88.4704	75.278	105.497	158.307	64.5215	96.9837	0.734385	0.534272	0.272237
sp|P0C169|H2A1C_RAT	P0C169	NA	Histone H2A type 1-C OS=Rattus norvegicus PE=1 SV=2	96.78	1	sp|P0C169|H2A1C_RAT	1501.71	11173.8	4634.72	3861.27	3657.22	1857.5	2787.86	3461.13	4248	3124.49	-0.44558	0.537672	0.269482
tr|A0A0H2UHS7|A0A0H2UHS7_RAT	A0A0H2UHS7	Rpl18	60S ribosomal protein L18 OS=Rattus norvegicus GN=Rpl18 PE=1 SV=1	69.23	1	tr|A0A0H2UHS7|A0A0H2UHS7_RAT	40.2431	66.2228	105.021	0.0996097	32.1252	57.0577	6.86461	296.465	53.2329	44.5915	-0.269971	0.541258	0.266595
sp|P09527|RAB7A_RAT	P09527	Rab7a	Ras-related protein Rab-7a OS=Rattus norvegicus GN=Rab7a PE=1 SV=2	263.53	4	tr|A0A0G2K930|A0A0G2K930_RAT;sp|P09527|RAB7A_RAT	372.94	221.795	99.4541	571.22	396.128	292.221	215.73	536.201	297.367	344.175	0.242428	0.544877	0.263702
sp|P11507|AT2A2_RAT	P11507	Atp2a2	Sarcoplasmic/endoplasmic reticulum calcium ATPase 2 OS=Rattus norvegicus GN=Atp2a2 PE=1 SV=1	152.71	3	tr|Q71UZ2|Q71UZ2_RAT;sp|P11507|AT2A2_RAT;sp|Q64578|AT2A1_RAT	55.4869	63.5616	0.298829	16.5962	54.1122	0.298829	0.298829	126.198	36.0416	27.2055	-0.0180972	0.54558	0.263142
tr|Q5U2S7|Q5U2S7_RAT	Q5U2S7	Psmd3	Proteasome (Prosome, macropain) 26S subunit, non-ATPase, 3 OS=Rattus norvegicus GN=Psmd3 PE=1 SV=1	39.98	1	tr|Q5U2S7|Q5U2S7_RAT	9.28229	0.0996097	19.6973	1.82876	4.5024	0.0996097	15.8167	31.3886	5.55552	10.1596	-0.158273	0.545808	0.26296
tr|D4A9L2|D4A9L2_RAT	D4A9L2	Srsf1	RCG34610, isoform CRA_c OS=Rattus norvegicus GN=Srsf1 PE=1 SV=1	39.68	1	tr|D4A9L2|D4A9L2_RAT	69.6471	51.743	93.0082	13.7162	37.778	7.01491	51.2392	59.4656	60.6951	44.5086	-0.871313	0.547345	0.261739
tr|A0A0G2JSI1|A0A0G2JSI1_RAT	A0A0G2JSI1	Aldh9a1	4-trimethylaminobutyraldehyde dehydrogenase OS=Rattus norvegicus GN=Aldh9a1 PE=1 SV=1	56.25	1	tr|A0A0G2JSI1|A0A0G2JSI1_RAT	0.0996097	100.934	101.925	137.909	166.584	81.2829	8.64198	105.97	101.429	93.6264	-0.346222	0.548085	0.261152
tr|G3V826|G3V826_RAT	G3V826	Tkt	Transketolase OS=Rattus norvegicus GN=Tkt PE=1 SV=1	118.43	1	tr|G3V826|G3V826_RAT	297.503	453.707	59.9292	303.057	298.59	339.486	212.089	369.872	300.28	319.038	0.14635	0.550998	0.25885
sp|Q68FQ0|TCPE_RAT	Q68FQ0	Cct5	T-complex protein 1 subunit epsilon OS=Rattus norvegicus GN=Cct5 PE=1 SV=1	40.09	1	sp|Q68FQ0|TCPE_RAT	80.4912	0.178352	21.1919	5.59626	12.7935	0.300169	0.29751	69.5627	13.3941	6.54684	-0.951185	0.554379	0.256194
tr|M0R5J4|M0R5J4_RAT	M0R5J4	NA	Uncharacterized protein OS=Rattus norvegicus PE=3 SV=1	391.62	5	tr|Q5EB49|Q5EB49_RAT;tr|M0R5J4|M0R5J4_RAT	12531.9	3688.11	4184.06	4032.24	2790.74	4231.66	5194.33	3679.32	4108.15	3955.49	0.0331015	0.555673	0.25518
tr|D3ZM39|D3ZM39_RAT	D3ZM39	Dsg1	Desmoglein 1 OS=Rattus norvegicus GN=Dsg1 PE=4 SV=1	96.32	2	tr|D4A4T7|D4A4T7_RAT;tr|D3ZM39|D3ZM39_RAT	7583.35	11052.9	14320.5	3735.22	6573.7	14153.8	15385.5	948.828	9318.12	10363.7	-0.0513229	0.555802	0.25508
sp|P18418|CALR_RAT	P18418	Calr	Calreticulin OS=Rattus norvegicus GN=Calr PE=1 SV=1	87.4	2	sp|P18418|CALR_RAT	167.046	100.054	84.5397	147.153	110.777	114.301	179.339	259.108	123.604	146.82	0.504146	0.569474	0.244526
tr|A0A0G2KAM4|A0A0G2KAM4_RAT	A0A0G2KAM4	Fscn1	Fascin OS=Rattus norvegicus GN=Fscn1 PE=3 SV=1	54.35	1	tr|A0A0G2KAM4|A0A0G2KAM4_RAT	69.3483	46.3861	131.865	38.6841	39.4046	57.4778	48.6306	50.4598	57.8672	49.5452	-0.253092	0.57134	0.243105
sp|Q6AYD3|PA2G4_RAT	Q6AYD3	Pa2g4	Proliferation-associated protein 2G4 OS=Rattus norvegicus GN=Pa2g4 PE=1 SV=1	94.28	2	sp|Q6AYD3|PA2G4_RAT	22.1381	6.39292	48.2064	32.3586	26.0789	7.71171	30.6863	107.372	27.2483	28.3826	0.253462	0.577851	0.238184
tr|A0A0G2K8H0|A0A0G2K8H0_RAT	A0A0G2K8H0	Caprin1	Caprin-1 OS=Rattus norvegicus GN=Caprin1 PE=1 SV=1	36.39	1	tr|A0A0G2K8H0|A0A0G2K8H0_RAT	21.121	9.4282	10.9295	27.0004	8.73503	12.7156	7.0932	27.1864	16.0253	10.7253	-0.306908	0.580609	0.236116
sp|P02091|HBB1_RAT	P02091	Hbb	Hemoglobin subunit beta-1 OS=Rattus norvegicus GN=Hbb PE=1 SV=3	43.19	1	tr|O88752|O88752_RAT;sp|P02091|HBB1_RAT	501.519	869.279	452.184	26520	1378.73	1749.65	1555.06	39.5858	685.399	1466.9	1.23407	0.58262	0.234615
sp|Q5RK09|EIF3G_RAT	Q5RK09	Eif3g	Eukaryotic translation initiation factor 3 subunit G OS=Rattus norvegicus GN=Eif3g PE=1 SV=1	99.45	2	sp|Q5RK09|EIF3G_RAT	51.2111	25.4682	42.5043	30.1595	64.6071	17.3675	4.91968	69.2526	36.3319	40.9873	-0.108533	0.583717	0.233798
sp|P35565|CALX_RAT	P35565	Canx	Calnexin OS=Rattus norvegicus GN=Canx PE=1 SV=1	113.56	2	sp|P35565|CALX_RAT	882.394	234.886	84.1331	237.655	184.174	236.696	98.7542	296.36	236.271	210.435	0.121122	0.583782	0.233749
tr|A0A0G2K472|A0A0G2K472_RAT	A0A0G2K472	Cyfip1	Cytoplasmic FMR1-interacting protein 1 OS=Rattus norvegicus GN=Cyfip1 PE=1 SV=1	43.24	1	tr|A0A0G2K472|A0A0G2K472_RAT	4.24499	0.0996097	3.22713	3.93647	0.0996097	0.0996097	9.53191	6.45704	3.5818	3.27833	0.356985	0.586048	0.232067
sp|P68255|1433T_RAT	P68255	Ywhaq	14-3-3 protein theta OS=Rattus norvegicus GN=Ywhaq PE=1 SV=1	134.11	2	sp|P68255|1433T_RAT	42.7859	420.436	57.3029	76.6529	144.693	33.9061	335.761	364.77	66.9779	240.227	2.00418	0.589062	0.229839
tr|Q66HH8|Q66HH8_RAT	Q66HH8	Anxa5	Annexin OS=Rattus norvegicus GN=Anxa5 PE=1 SV=1	51.26	1	tr|Q66HH8|Q66HH8_RAT	26.1399	503.13	476.775	167.16	127.097	131.273	189.26	77.2092	321.968	129.185	-1.22367	0.593145	0.226839
tr|F1M779|F1M779_RAT	F1M779	Cltc	Clathrin heavy chain OS=Rattus norvegicus GN=Cltc PE=1 SV=1	792.82	12	tr|F1M779|F1M779_RAT	663.649	579.468	1173.29	830.18	593.922	451.59	617.716	931.53	746.915	605.819	-0.25993	0.600167	0.221728
tr|D3ZQ18|D3ZQ18_RAT	D3ZQ18	Nccrp1	Non-specific cytotoxic cell receptor protein 1 homolog (zebrafish) OS=Rattus norvegicus GN=Nccrp1 PE=4 SV=1	111.86	2	tr|D3ZQ18|D3ZQ18_RAT	2473.71	2883.72	3820.68	942.071	2803.43	4972.96	5310.54	827.729	2678.72	3888.2	0.327774	0.603759	0.219137
tr|Q499P2|Q499P2_RAT	Q499P2	Lta4h	Leukotriene A(4) hydrolase OS=Rattus norvegicus GN=Lta4h PE=1 SV=1	66.87	2	tr|Q499P2|Q499P2_RAT	18.5082	0.199219	5.08244	0.199219	3.08269	4.47164	0.199219	46.5795	2.64083	3.77716	0.951233	0.613712	0.212036
sp|D3ZBN0|H15_RAT	D3ZBN0	Hist1h1b	Histone H1.5 OS=Rattus norvegicus GN=Hist1h1b PE=1 SV=1	50.22	1	sp|D3ZBN0|H15_RAT	108.907	94.8935	29.5885	83.3243	95.7296	37.1009	76.3722	306.599	89.1089	86.0509	0.590973	0.613799	0.211974
sp|P46462|TERA_RAT	P46462	Vcp	Transitional endoplasmic reticulum ATPase OS=Rattus norvegicus GN=Vcp PE=1 SV=3	924.11	14	sp|P46462|TERA_RAT	416.702	764.235	332.727	461.831	524.845	370.818	310.437	2572.57	439.267	447.832	0.116418	0.623244	0.205342
tr|Q5M7T5|Q5M7T5_RAT	Q5M7T5	Serpinc1	Serine (Or cysteine) peptidase inhibitor, clade C (Antithrombin), member 1 OS=Rattus norvegicus GN=Serpinc1 PE=1 SV=1	74.34	1	tr|Q5M7T5|Q5M7T5_RAT	48.0182	7.03319	0.0996097	2646.22	0.0996097	45.7599	48.0452	2.01099	27.5257	23.8854	-3.10562	0.624852	0.204223
sp|Q9Z1P2|ACTN1_RAT	Q9Z1P2	Actn1	Alpha-actinin-1 OS=Rattus norvegicus GN=Actn1 PE=1 SV=1	107.91	2	sp|Q9Z1P2|ACTN1_RAT;tr|D3ZCV0|D3ZCV0_RAT	54.2539	0.199219	0.243293	0.199219	0.199219	0.199219	16.9366	47.0401	0.221256	8.5679	3.06065	0.629256	0.201173
sp|Q6PCT3|TPD54_RAT	Q6PCT3	Tpd52l2	Tumor protein D54 OS=Rattus norvegicus GN=Tpd52l2 PE=1 SV=1	37.06	1	sp|Q6PCT3|TPD54_RAT	0.0996097	1.59988	7.78748	3.26042	2.50307	0.0996097	0.0996097	9.15926	2.43015	1.30134	-1.25768	0.631388	0.199704
tr|A0A0G2JZR4|A0A0G2JZR4_RAT	A0A0G2JZR4	Rab11b	Ras-related protein Rab-11B OS=Rattus norvegicus GN=Rab11b PE=1 SV=1	96.68	2	tr|A0A0G2JZR4|A0A0G2JZR4_RAT	120.588	238.517	351.446	222.074	210.726	125.387	150.877	224.058	230.296	180.802	-0.457438	0.632044	0.199253
tr|A0A0G2K8V2|A0A0G2K8V2_RAT	A0A0G2K8V2	Vcl	Vinculin OS=Rattus norvegicus GN=Vcl PE=1 SV=1	110.09	3	tr|A0A0G2K8V2|A0A0G2K8V2_RAT	283.466	193.072	572.457	318.189	382.569	566.889	556.655	207.329	300.827	469.612	0.196081	0.632167	0.199168
sp|Q09073|ADT2_RAT	Q09073	Slc25a5	ADP/ATP translocase 2 OS=Rattus norvegicus GN=Slc25a5 PE=1 SV=3	153.09	2	sp|Q09073|ADT2_RAT	305.773	137.956	261.473	188.749	163.975	166.612	139.079	233.388	225.111	165.293	-0.313353	0.633359	0.19835
tr|F1MA36|F1MA36_RAT	F1MA36	Sptbn2	Spectrin beta chain OS=Rattus norvegicus GN=Sptbn2 PE=1 SV=2	45.42	1	tr|F1MA36|F1MA36_RAT	32.2668	0.0996097	0.0996097	0.200232	0.378501	2.5646	0.0996097	16.9818	0.149921	1.47155	2.34315	0.634159	0.197802
tr|F1LU69|F1LU69_RAT	F1LU69	Ubbp4	Uncharacterized protein OS=Rattus norvegicus GN=Ubbp4 PE=4 SV=3	126.83	2	tr|P97621|P97621_RAT;tr|F1LU69|F1LU69_RAT	3754.52	6912.41	9697.56	3367.22	5362.47	3349.44	6252.39	3256.05	5333.47	4355.96	-0.340824	0.637587	0.19546
tr|A0A0G2K099|A0A0G2K099_RAT	A0A0G2K099	NA	Uncharacterized protein OS=Rattus norvegicus PE=1 SV=1	46.3	1	tr|A0A0G2K099|A0A0G2K099_RAT	96.2469	110.801	81.8494	22.5407	101.697	33.9675	72.8007	350.142	89.0481	87.249	-0.0447741	0.640706	0.193341
sp|P85973|PNPH_RAT	P85973	Pnp	Purine nucleoside phosphorylase OS=Rattus norvegicus GN=Pnp PE=1 SV=1	143.6	3	sp|P85973|PNPH_RAT	234.448	273.292	224.676	240.694	306.443	313.721	360.841	213.041	237.571	310.082	0.292698	0.646844	0.189201
tr|F1LT35|F1LT35_RAT	F1LT35	RGD1564606	Uncharacterized protein OS=Rattus norvegicus GN=RGD1564606 PE=3 SV=1	37.98	1	tr|F1LT35|F1LT35_RAT	83.0613	143.258	51.6449	89.0165	47.4744	47.3687	28.9522	294.726	86.0389	47.4215	-0.820991	0.650891	0.186491
tr|A0A0G2K110|A0A0G2K110_RAT	A0A0G2K110	Eif6	Eukaryotic translation initiation factor 6 OS=Rattus norvegicus GN=Eif6 PE=1 SV=1	66.57	1	tr|A0A0G2K110|A0A0G2K110_RAT	489.019	455.421	539.187	259.499	449.004	824.264	1095.22	174.308	472.22	636.634	0.366372	0.654452	0.184122
tr|A0A0H2UHE1|A0A0H2UHE1_RAT	A0A0H2UHE1	Suclg1	Succinate--CoA ligase [ADP/GDP-forming] subunit alpha, mitochondrial OS=Rattus norvegicus GN=Suclg1 PE=1 SV=1	35.42	1	tr|A0A0H2UHE1|A0A0H2UHE1_RAT	2.73551	108.641	136.811	667.704	775.673	53.4285	17.5578	0.780208	122.726	35.4932	-1.99294	0.65512	0.183679
tr|D4A5T8|D4A5T8_RAT	D4A5T8	Ppl	Periplakin OS=Rattus norvegicus GN=Ppl PE=1 SV=1	317.2	6	tr|D4A5T8|D4A5T8_RAT	171.899	211.341	78.6863	152.518	146.633	38.065	47.2532	524.183	162.209	96.9433	-0.482523	0.655681	0.183308
tr|B5DEL9|B5DEL9_RAT	B5DEL9	Rps7	RCG62292, isoform CRA_a OS=Rattus norvegicus GN=Rps7 PE=2 SV=1	92.47	2	tr|B5DEL9|B5DEL9_RAT	10.9189	207.644	102.253	30.0143	6.84583	13.0658	103.031	163.228	66.1337	58.0482	-0.331298	0.657328	0.182218
sp|Q6AYZ1|TBA1C_RAT	Q6AYZ1	Tuba1c	Tubulin alpha-1C chain OS=Rattus norvegicus GN=Tuba1c PE=1 SV=1	47.68	1	sp|Q68FR8|TBA3_RAT;sp|P68370|TBA1A_RAT;sp|Q6AY56|TBA8_RAT;sp|Q6AYZ1|TBA1C_RAT	0.0996097	22.8733	10.3055	0.0996097	0.0996097	0.0996097	0.0996097	44.8399	5.20256	0.0996097	-3.34646	0.658421	0.181497
tr|A0A0G2K0I3|A0A0G2K0I3_RAT	A0A0G2K0I3	Nampt	Nicotinamide phosphoribosyltransferase OS=Rattus norvegicus GN=Nampt PE=1 SV=1	48	1	tr|A0A0G2K0I3|A0A0G2K0I3_RAT	55.7141	0.0996097	0.0996097	0.0996097	0.0996097	0.0996097	17.7853	17.234	0.0996097	8.66682	3.71738	0.663498	0.17816
sp|P25113|PGAM1_RAT	P25113	Pgam1	Phosphoglycerate mutase 1 OS=Rattus norvegicus GN=Pgam1 PE=1 SV=4	276.56	6	sp|P25113|PGAM1_RAT	155.394	189.444	139.001	336.297	154.539	134.165	208.196	684.935	172.419	181.368	0.28744	0.666337	0.176306
sp|P69897|TBB5_RAT	P69897	Tubb5	Tubulin beta-5 chain OS=Rattus norvegicus GN=Tubb5 PE=1 SV=1	185.95	2	sp|P69897|TBB5_RAT;sp|P85108|TBB2A_RAT;sp|Q4QRB4|TBB3_RAT	242.474	447.356	155.478	308.499	261.352	243.985	238.384	778.729	275.486	252.668	0.362368	0.6691	0.174509
tr|F1LV13|F1LV13_RAT	F1LV13	Hnrnpm	Heterogeneous nuclear ribonucleoprotein M OS=Rattus norvegicus GN=Hnrnpm PE=1 SV=1	118.48	3	tr|F1LV13|F1LV13_RAT	287.814	161.445	630.395	248.854	437.377	223.558	137.365	213.731	268.334	218.644	0.125051	0.669683	0.17413
tr|A0A0G2JZT5|A0A0G2JZT5_RAT	A0A0G2JZT5	2007-09-01	Septin-7 OS=Rattus norvegicus GN=Sept7 PE=1 SV=1	59.1	1	tr|A0A0G2JZT5|A0A0G2JZT5_RAT	18.508	41.3323	0.744064	9.18793	14.617	6.44159	8.14473	29.4542	13.8479	11.3808	0.670078	0.670405	0.173662
tr|A0A096MIX2|A0A096MIX2_RAT	A0A096MIX2	Ddx17	DEAD (Asp-Glu-Ala-Asp) box polypeptide 17, isoform CRA_a OS=Rattus norvegicus GN=Ddx17 PE=1 SV=1	241.64	5	tr|A0A096MIX2|A0A096MIX2_RAT;tr|A0A096MJW9|A0A096MJW9_RAT;tr|B6DTP5|B6DTP5_RAT	61.0372	90.5654	89.4731	79.3763	49.4206	25.751	44.8092	254.32	84.4247	47.1149	-0.651117	0.67141	0.173012
tr|G3V9A3|G3V9A3_RAT	G3V9A3	Sfn	RCG31390 OS=Rattus norvegicus GN=Sfn PE=3 SV=1	616.04	7	tr|Q5EBB0|Q5EBB0_RAT;tr|G3V9A3|G3V9A3_RAT	3402.97	3203.51	3679.73	2253.09	2256	3066.8	3066.59	10789.4	3303.24	3066.69	-0.162943	0.671465	0.172976
tr|A0A140TAA4|A0A140TAA4_RAT	A0A140TAA4	Pdcd6ip	Programmed cell death 6-interacting protein OS=Rattus norvegicus GN=Pdcd6ip PE=1 SV=1	129.89	3	tr|A0A140TAA4|A0A140TAA4_RAT	80.1354	68.9602	57.4459	113.007	52.2973	163.233	67.468	134.606	74.5478	101.037	0.242163	0.672312	0.172429
sp|Q9JHL4|DBNL_RAT	Q9JHL4	Dbnl	Drebrin-like protein OS=Rattus norvegicus GN=Dbnl PE=1 SV=1	44.28	1	sp|Q9JHL4|DBNL_RAT	163.778	76.6629	150.623	181.646	320.217	46.8196	221.574	39.1922	157.201	134.197	-0.0772861	0.67273	0.172159
sp|P63102|1433Z_RAT	P63102	Ywhaz	14-3-3 protein zeta/delta OS=Rattus norvegicus GN=Ywhaz PE=1 SV=1	441.88	6	sp|P63102|1433Z_RAT	1324.92	2023.71	1219.67	470.869	1135.24	1001.09	1001.05	4089.59	1272.3	1068.17	-0.253947	0.677784	0.168909
sp|Q6MG61|CLIC1_RAT	Q6MG61	Clic1	Chloride intracellular channel protein 1 OS=Rattus norvegicus GN=Clic1 PE=1 SV=1	92.26	2	sp|Q6MG61|CLIC1_RAT	149.881	62.8018	3255.23	109.383	148.748	143.572	86.2542	348.146	129.632	146.16	0.59097	0.67846	0.168476
tr|F1LWD0|F1LWD0_RAT	F1LWD0	NA	Uncharacterized protein OS=Rattus norvegicus PE=1 SV=2	56.51	1	tr|F1LWD0|F1LWD0_RAT	8.04554	20.0577	27.6847	26.4119	11.9903	23.7193	28.5729	28.2568	23.2348	25.9881	0.169659	0.681137	0.166766
sp|Q4FZT9|PSMD2_RAT	Q4FZT9	Psmd2	26S proteasome non-ATPase regulatory subunit 2 OS=Rattus norvegicus GN=Psmd2 PE=1 SV=1	222.61	4	sp|Q4FZT9|PSMD2_RAT	312.034	74.1271	330.852	699.308	253.237	567.753	543.39	212.653	321.443	398.313	0.207292	0.681836	0.16632
sp|P61983|1433G_RAT	P61983	Ywhag	14-3-3 protein gamma OS=Rattus norvegicus GN=Ywhag PE=1 SV=2	179.79	3	sp|P61983|1433G_RAT	38.3508	71.266	90.4405	212.565	129.194	78.4794	42.5619	284.102	80.8533	103.837	0.278804	0.684482	0.164638
tr|D4A6W6|D4A6W6_RAT	D4A6W6	RGD1561333	Uncharacterized protein OS=Rattus norvegicus GN=RGD1561333 PE=3 SV=1	103.79	2	tr|D4A6W6|D4A6W6_RAT	7.80255	82.4847	7.40774	45.0504	36.1905	20.1199	5.38712	172.317	26.4265	28.1552	0.737967	0.685006	0.164306
sp|Q60587|ECHB_RAT	Q60587	Hadhb	Trifunctional enzyme subunit beta, mitochondrial OS=Rattus norvegicus GN=Hadhb PE=1 SV=1	126.08	3	sp|Q60587|ECHB_RAT	155.973	47.6942	106.695	88.8047	86.5003	50.4918	82.5547	99.3399	97.7499	84.5275	-0.143918	0.687734	0.16258
tr|F1M9V7|F1M9V7_RAT	F1M9V7	Npepps	Aminopeptidase puromycin-sensitive OS=Rattus norvegicus GN=Npepps PE=1 SV=1	212.58	5	tr|Q8VID2|Q8VID2_RAT;tr|F1M9V7|F1M9V7_RAT	254.943	245.445	366.336	164.356	119.517	275.27	275.574	205.273	250.194	240.271	-0.122642	0.688365	0.162181
sp|Q5M7U6|ARP2_RAT	Q5M7U6	Actr2	Actin-related protein 2 OS=Rattus norvegicus GN=Actr2 PE=2 SV=1	219.72	5	sp|Q5M7U6|ARP2_RAT	198.435	31.2576	197.314	220.412	36.047	92.2458	87.8061	332.667	197.875	90.026	-0.287115	0.695468	0.157723
sp|B0BN93|PSD13_RAT	B0BN93	Psmd13	26S proteasome non-ATPase regulatory subunit 13 OS=Rattus norvegicus GN=Psmd13 PE=1 SV=1	40.93	1	sp|B0BN93|PSD13_RAT	134.762	92.8262	44.8412	43.9655	90.3035	101.885	104.547	51.4454	68.8337	96.0942	0.180503	0.700056	0.154867
tr|D3ZSP1|D3ZSP1_RAT	D3ZSP1	LOC100361838	Uncharacterized protein OS=Rattus norvegicus GN=LOC100361838 PE=4 SV=1	36.99	1	tr|D3ZSP1|D3ZSP1_RAT	20.2256	30.051	74.139	29.3459	75.3955	77.0605	37.4527	15.0212	29.6984	56.4241	0.196212	0.70207	0.15362
sp|P19945|RLA0_RAT	P19945	Rplp0	60S acidic ribosomal protein P0 OS=Rattus norvegicus GN=Rplp0 PE=1 SV=2	92.62	2	sp|P19945|RLA0_RAT	247.438	121.932	4.92356	360.685	76.8399	134.747	56.4108	287.733	184.685	105.794	-0.0909193	0.703302	0.152858
tr|A0A0G2JSQ4|A0A0G2JSQ4_RAT	A0A0G2JSQ4	Tpm1	Tropomyosin 1, alpha, isoform CRA_p OS=Rattus norvegicus GN=Tpm1 PE=1 SV=1	52.62	1	tr|A0A0G2JSQ4|A0A0G2JSQ4_RAT	8.41021	32.2726	0.0996097	0.0996097	8.97376	0.308753	0.885232	15.5869	4.25491	4.92949	1.62263	0.703422	0.152784
sp|P09495|TPM4_RAT	P09495	Tpm4	Tropomyosin alpha-4 chain OS=Rattus norvegicus GN=Tpm4 PE=1 SV=3	99.41	2	sp|P09495|TPM4_RAT;sp|P58775|TPM2_RAT	101.926	182.141	110.799	489.722	557.299	199.515	180.9	133.783	146.47	190.207	0.419343	0.705082	0.15176
sp|P09606|GLNA_RAT	P09606	Glul	Glutamine synthetase OS=Rattus norvegicus GN=Glul PE=1 SV=3	324.51	3	sp|P09606|GLNA_RAT	2737.4	750.54	1501.78	390.722	1705.84	337.024	448.963	1788.51	1126.16	1077.4	-0.918702	0.708264	0.149805
tr|A0A0G2JUC7|A0A0G2JUC7_RAT	A0A0G2JUC7	Dctn2	Dynactin subunit 2 OS=Rattus norvegicus GN=Dctn2 PE=1 SV=1	36.4	1	tr|A0A0G2JUC7|A0A0G2JUC7_RAT	67.7689	0.0996097	0.0996097	0.0996097	0.0996097	0.0996097	9.80321	21.4225	0.0996097	4.95141	3.31041	0.708584	0.149609
tr|A0A0G2K719|A0A0G2K719_RAT	A0A0G2K719	Ddx3x	DEAD-box helicase 3, X-linked OS=Rattus norvegicus GN=Ddx3x PE=1 SV=1	290.35	5	tr|A0A0G2K9N3|A0A0G2K9N3_RAT;tr|A0A0G2K719|A0A0G2K719_RAT;tr|D3ZN21|D3ZN21_RAT	282.194	92.8426	141.303	41.2694	86.6937	75.64	32.1019	249.643	117.073	81.1668	-0.999164	0.715486	0.145399
tr|Q5BJT9|Q5BJT9_RAT	Q5BJT9	Ckmt1	Creatine kinase, mitochondrial 1, ubiquitous OS=Rattus norvegicus GN=Ckmt1 PE=1 SV=1	38.66	1	tr|Q5BJT9|Q5BJT9_RAT	61.8413	47.1031	48.1559	21.3133	31.9529	23.8723	31.9033	58.0129	47.6295	31.9281	-0.773315	0.717652	0.144086
sp|P21531|RL3_RAT	P21531	Rpl3	60S ribosomal protein L3 OS=Rattus norvegicus GN=Rpl3 PE=1 SV=3	132.71	3	sp|P21531|RL3_RAT	107.938	74.8297	107.524	48.0913	57.8857	26.6654	36.2414	276.835	91.1767	47.0636	-1.19378	0.717741	0.144032
sp|P61354|RL27_RAT	P61354	Rpl27	60S ribosomal protein L27 OS=Rattus norvegicus GN=Rpl27 PE=2 SV=2	71.98	2	sp|P61354|RL27_RAT	51.7839	47.5595	66.6409	29.6625	36.4869	23.3988	11.0039	178.768	49.6717	29.9428	-0.764214	0.719407	0.143025
sp|P62828|RAN_RAT	P62828	Ran	GTP-binding nuclear protein Ran OS=Rattus norvegicus GN=Ran PE=1 SV=3	128.1	3	sp|Q8K586|RANT_RAT;sp|P62828|RAN_RAT	264.327	369.962	151.69	344.98	288.031	87.3132	211.021	454.106	304.653	249.526	0.260209	0.722352	0.141251
sp|Q6P502|TCPG_RAT	Q6P502	Cct3	T-complex protein 1 subunit gamma OS=Rattus norvegicus GN=Cct3 PE=1 SV=1	275.52	5	sp|Q6P502|TCPG_RAT	229.57	133.852	239.012	373.522	89.3861	563.613	56.775	381.855	234.291	235.621	-0.66449	0.726615	0.138696
tr|R4GNK3|R4GNK3_RAT	R4GNK3	Txn1	Thioredoxin OS=Rattus norvegicus GN=Txn1 PE=1 SV=1	120.13	2	tr|R4GNK3|R4GNK3_RAT	8099.97	8839.21	8380.56	5085.41	9532.12	8662.29	14218.5	1289.53	8240.26	9097.21	0.102856	0.738892	0.131419
sp|P54921|SNAA_RAT	P54921	Napa	Alpha-soluble NSF attachment protein OS=Rattus norvegicus GN=Napa PE=1 SV=2	51.12	1	sp|P54921|SNAA_RAT	0.0996097	0.0996097	12.192	14.0421	3.97183	7.40836	0.0996097	6.37016	6.14581	5.17099	2.08851	0.74026	0.130616
sp|P62425|RL7A_RAT	P62425	Rpl7a	60S ribosomal protein L7a OS=Rattus norvegicus GN=Rpl7a PE=1 SV=2	85.18	2	tr|D4A8X2|D4A8X2_RAT;tr|F1M1M2|F1M1M2_RAT;tr|M0R3M3|M0R3M3_RAT;sp|P62425|RL7A_RAT	239.648	123.719	128.202	156.263	128.76	92.1627	139.865	202.564	142.232	134.313	-0.149592	0.740778	0.130312
tr|A0A0G2JU96|A0A0G2JU96_RAT	A0A0G2JU96	Ahnak	AHNAK nucleoprotein OS=Rattus norvegicus GN=Ahnak PE=1 SV=1	173.76	4	tr|A0A0G2JU96|A0A0G2JU96_RAT	665.393	650.029	382.437	571.448	512.268	682.418	781.068	607.724	610.739	645.071	0.0794717	0.74498	0.127855
tr|G3V7C6|G3V7C6_RAT	G3V7C6	Tubb4b	Tubulin beta chain OS=Rattus norvegicus GN=Tubb4b PE=1 SV=2	793.95	10	sp|P85108|TBB2A_RAT;tr|G3V7C6|G3V7C6_RAT	1911.01	2635.97	2021.03	4879.71	2419.9	2170.37	1786.91	3101.58	2328.5	2295.14	-0.229011	0.747308	0.1265
tr|A0A0G2KA90|A0A0G2KA90_RAT	A0A0G2KA90	Dsc1	Desmocollin 1 OS=Rattus norvegicus GN=Dsc1 PE=4 SV=1	73.96	2	tr|A0A0G2KA90|A0A0G2KA90_RAT	2047.48	3209.34	5312.27	1318.66	2098.98	5603.15	8383.48	217.645	2628.41	3851.06	0.347028	0.752017	0.123773
tr|Q6S395|Q6S395_RAT	Q6S395	Plec	Plectin OS=Rattus norvegicus GN=Plec PE=1 SV=1	759.07	13	tr|A0A0G2K1J5|A0A0G2K1J5_RAT;tr|Q6S395|Q6S395_RAT	846.96	533.117	623.195	546.663	649.19	1104	528.564	705.612	584.929	677.401	0.0653093	0.753353	0.123001
sp|P62268|RS23_RAT	P62268	Rps23	40S ribosomal protein S23 OS=Rattus norvegicus GN=Rps23 PE=1 SV=3	52.03	1	tr|D4A9Q3|D4A9Q3_RAT;sp|P62268|RS23_RAT	0.0996097	15.9754	0.0996097	27.4818	1.90677	0.0996097	0.0996097	38.7891	8.0375	1.00319	0.248588	0.757882	0.120399
sp|Q66HA8|HS105_RAT	Q66HA8	Hsph1	Heat shock protein 105 kDa OS=Rattus norvegicus GN=Hsph1 PE=1 SV=1	48.92	1	sp|Q66HA8|HS105_RAT	37.0095	0.0996097	0.0996097	24.0285	7.61069	1.31759	0.0996097	23.9255	12.0641	4.46414	-0.00309941	0.760286	0.119023
tr|Q9WUW2|Q9WUW2_RAT	Q9WUW2	Vamp2	Vesicle associated membrane protein 2B OS=Rattus norvegicus GN=Vamp2 PE=2 SV=1	81.47	2	sp|Q63666|VAMP1_RAT;tr|Q9WUW2|Q9WUW2_RAT	32.328	36.2716	30.549	275.565	53.928	23.6901	90.0964	39.1658	34.2998	46.5469	0.0618472	0.772114	0.112318
sp|Q07936|ANXA2_RAT	Q07936	Anxa2	Annexin A2 OS=Rattus norvegicus GN=Anxa2 PE=1 SV=2	405.08	7	sp|Q07936|ANXA2_RAT	16103.8	23054.1	24262.8	11150.6	16140.8	25219.7	28397.5	5313.56	19579	20680.2	0.066416	0.77645	0.109887
tr|Q6IE67|Q6IE67_RAT	Q6IE67	Psma3	Proteasome subunit alpha type OS=Rattus norvegicus GN=Psma3 PE=2 SV=1	142.28	3	tr|Q6IE67|Q6IE67_RAT	482.88	411.251	397.996	106.116	265.465	500.71	910.136	115.831	404.624	383.088	0.205165	0.782418	0.106561
tr|A0A0G2K0W9|A0A0G2K0W9_RAT	A0A0G2K0W9	Psma7	Proteasome subunit alpha type OS=Rattus norvegicus GN=Psma7 PE=1 SV=1	72.06	1	tr|A0JPK2|A0JPK2_RAT;tr|A0A0G2K0W9|A0A0G2K0W9_RAT;tr|F1M6I7|F1M6I7_RAT	320.629	169.303	223.513	25.6963	181.374	120.859	84.5538	90.2705	196.408	105.565	-0.654109	0.783491	0.105966
tr|A0A0G2K1C0|A0A0G2K1C0_RAT	A0A0G2K1C0	Actr3	Actin-related protein 3 OS=Rattus norvegicus GN=Actr3 PE=1 SV=1	43.4	1	tr|Q9ERF9|Q9ERF9_RAT;tr|A0A0G2K1C0|A0A0G2K1C0_RAT	38.887	77.8702	32.3746	64.7979	47.5231	46.2455	13.6655	123.802	51.8424	46.8843	-0.231208	0.783508	0.105956
tr|D3ZA32|D3ZA32_RAT	D3ZA32	Gsdma	Gasdermin A OS=Rattus norvegicus GN=Gsdma PE=4 SV=1	42.54	1	tr|D3ZA32|D3ZA32_RAT	126.555	670.25	696.482	138.727	237.958	798.045	1410.5	14.2271	404.488	518.002	0.581359	0.785975	0.104591
sp|P05197|EF2_RAT	P05197	Eef2	Elongation factor 2 OS=Rattus norvegicus GN=Eef2 PE=1 SV=4	549.65	10	tr|Q8K1G4|Q8K1G4_RAT;sp|P05197|EF2_RAT	2223.94	1594.04	1742.28	1934.58	1172.19	1589.74	1738.46	2326.92	1838.43	1664.1	-0.00353256	0.786007	0.104573
tr|F1M953|F1M953_RAT	F1M953	Hspa9	Stress-70 protein, mitochondrial OS=Rattus norvegicus GN=Hspa9 PE=1 SV=1	237.51	5	tr|F1M953|F1M953_RAT	80.6311	148.584	186.859	157.967	184.458	156.303	77.1755	270.375	153.276	170.381	0.424202	0.791929	0.101314
sp|P04785|PDIA1_RAT	P04785	P4hb	Protein disulfide-isomerase OS=Rattus norvegicus GN=P4hb PE=1 SV=2	231.16	4	sp|P04785|PDIA1_RAT	1103.66	343.354	228.417	378.481	335.209	286.013	622.055	1012.79	360.918	478.632	0.578213	0.795128	0.099563
sp|Q64057|AL7A1_RAT	Q64057	Aldh7a1	Alpha-aminoadipic semialdehyde dehydrogenase OS=Rattus norvegicus GN=Aldh7a1 PE=1 SV=2	48.13	1	sp|Q64057|AL7A1_RAT	69.2177	39.8567	0.0996097	479.617	0.0996097	83.3145	52.8566	28.5856	54.5372	40.7211	-1.50239	0.797099	0.0984877
sp|P45592|COF1_RAT	P45592	Cfl1	Cofilin-1 OS=Rattus norvegicus GN=Cfl1 PE=1 SV=3	268.82	5	sp|P45592|COF1_RAT	1209.2	1157.52	1129.83	558.761	832.184	718.31	931.614	2847.11	1143.67	881.899	-0.408684	0.798057	0.0979659
sp|P07150|ANXA1_RAT	P07150	Anxa1	Annexin A1 OS=Rattus norvegicus GN=Anxa1 PE=1 SV=2	200.1	4	sp|P07150|ANXA1_RAT	5208.1	1112.48	1392.72	2754.21	4175.17	1921.89	1818.9	2329.55	2073.46	2125.72	0.0717876	0.802336	0.0956437
sp|P63245|RACK1_RAT	P63245	Rack1	Receptor of activated protein C kinase 1 OS=Rattus norvegicus GN=Rack1 PE=1 SV=3	185.83	2	sp|P63245|RACK1_RAT	33.4632	64.3602	83.3212	23.4912	7.68802	62.8111	18.2477	211.436	48.9117	40.5294	-1.07852	0.803945	0.0947738
sp|Q5HZY2|SAR1B_RAT	Q5HZY2	Sar1b	GTP-binding protein SAR1b OS=Rattus norvegicus GN=Sar1b PE=2 SV=1	52.43	1	sp|Q5HZY2|SAR1B_RAT	0.0996097	4.90281	0.0996097	0.0996097	0.0996097	0.0996097	0.0996097	24.8589	0.0996097	0.0996097	0	0.805361	0.0940096
tr|B0BMX3|B0BMX3_RAT	B0BMX3	S100a16	S100 calcium binding protein A16 (Predicted), isoform CRA_a OS=Rattus norvegicus GN=S100a16 PE=1 SV=1	52.8	1	tr|B0BMX3|B0BMX3_RAT	1765.28	1601.17	1577.64	1380.43	1379.14	4058.94	4364.13	446.04	1589.41	2719.04	0.492924	0.805646	0.0938558
sp|P16617|PGK1_RAT	P16617	Pgk1	Phosphoglycerate kinase 1 OS=Rattus norvegicus GN=Pgk1 PE=1 SV=2	145.47	3	sp|P16617|PGK1_RAT	225.673	848.053	484.873	418.538	369.276	468.953	622.381	551.75	451.705	510.352	0.379424	0.810077	0.0914736
sp|P62161|CALM_RAT	P62161	Calm1	Calmodulin OS=Rattus norvegicus GN=Calm1 PE=1 SV=2	216.73	4	sp|P62161|CALM_RAT;sp|Q5U206|CALL3_RAT	1448.44	2128.42	1729.08	2786.85	3400.48	1084.58	1541.21	1697.03	1928.75	1619.12	-0.440782	0.824294	0.0839178
tr|D4A6C5|D4A6C5_RAT	D4A6C5	Arhgap1	Rho GTPase-activating protein 1 OS=Rattus norvegicus GN=Arhgap1 PE=1 SV=1	40.36	1	tr|D4A6C5|D4A6C5_RAT	7.97444	8.00311	0.0996097	0.0996097	8.19233	0.0996097	0.0996097	38.332	4.03703	4.14597	0.0194447	0.824392	0.0838665
sp|C9WPN6|IF2H_RAT	C9WPN6	Eif2s3y	Eukaryotic translation initiation factor 2 subunit 3, Y-linked OS=Rattus norvegicus GN=Eif2s3y PE=2 SV=2	41.86	1	tr|A0A096MJB9|A0A096MJB9_RAT;sp|C9WPN6|IF2H_RAT	47.3098	0.0996097	12.8189	14.0458	10.3317	0.0996097	22.4567	65.7592	13.4324	16.3942	0.404436	0.825487	0.0832899
tr|B2RYP4|B2RYP4_RAT	B2RYP4	Snx2	Sorting nexin 2 OS=Rattus norvegicus GN=Snx2 PE=1 SV=1	36.16	1	tr|B2RYP4|B2RYP4_RAT	21.9547	39.4239	0.0996097	0.3954	6.76645	4.77555	0.0996097	31.6838	11.1751	5.771	-0.84903	0.826465	0.0827754
tr|A0A0G2K013|A0A0G2K013_RAT	A0A0G2K013	Actn4	Alpha-actinin-4 OS=Rattus norvegicus GN=Actn4 PE=1 SV=1	578.59	10	tr|Q62744|Q62744_RAT;tr|A0A0G2K013|A0A0G2K013_RAT	676.676	805.113	1001.29	441.088	651.736	694.808	319.35	1060.7	740.895	673.272	-0.133378	0.829546	0.0811594
tr|D3ZEP9|D3ZEP9_RAT	D3ZEP9	Rdh12	Retinol dehydrogenase 12 (Predicted) OS=Rattus norvegicus GN=Rdh12 PE=3 SV=1	52.69	1	tr|D3ZEP9|D3ZEP9_RAT	12.7278	0.0996097	0.0996097	0.0996097	0.0996097	0.0996097	0.0996097	66.6995	0.0996097	0.0996097	0	0.8329	0.079407
tr|Q5RKJ9|Q5RKJ9_RAT	Q5RKJ9	Rab10	RAB10, member RAS oncogene family OS=Rattus norvegicus GN=Rab10 PE=1 SV=1	63.64	1	tr|Q7TQ88|Q7TQ88_RAT;tr|Q5RKJ9|Q5RKJ9_RAT	0.0996097	700.353	88.2055	417.892	92.3941	0.0996097	275.819	104.036	253.049	98.2149	-0.180636	0.833899	0.0788864
tr|Q5M964|Q5M964_RAT	Q5M964	Fh	Fumarate hydratase 1 OS=Rattus norvegicus GN=Fh PE=1 SV=1	93	2	tr|Q5M964|Q5M964_RAT	59.8357	16.0422	16.6355	26.5671	10.4106	20.7313	46.0689	74.384	21.6013	33.4001	0.919734	0.835675	0.0779624
sp|Q5XIF6|TBA4A_RAT	Q5XIF6	Tuba4a	Tubulin alpha-4A chain OS=Rattus norvegicus GN=Tuba4a PE=1 SV=1	551.94	9	sp|Q5XIF6|TBA4A_RAT	1202.18	5674.79	2352.02	7557.7	2945.92	2683.17	2344.65	4331.35	4013.41	2814.54	-0.403831	0.836442	0.0775643
sp|P00173|CYB5_RAT	P00173	Cyb5a	Cytochrome b5 OS=Rattus norvegicus GN=Cyb5a PE=1 SV=2	81.35	2	sp|P00173|CYB5_RAT	41.5038	32.3405	21.9052	31.0968	108.071	46.4362	2.71378	124.027	31.7187	77.2536	0.951285	0.838492	0.0765013
sp|Q5XIM9|TCPB_RAT	Q5XIM9	Cct2	T-complex protein 1 subunit beta OS=Rattus norvegicus GN=Cct2 PE=1 SV=3	344.89	6	sp|Q5XIM9|TCPB_RAT	235.26	150.304	67.4496	409.705	89.1911	83.6263	338.768	233.574	192.782	161.382	-0.828279	0.840397	0.0755156
tr|A0A0G2JY70|A0A0G2JY70_RAT	A0A0G2JY70	NA	Uncharacterized protein OS=Rattus norvegicus PE=1 SV=1	44.25	1	tr|A0A0G2JY70|A0A0G2JY70_RAT	75.9218	19.5345	14.6515	20.5634	14.9641	16.8817	26.107	118.899	20.0489	21.4944	0.311413	0.841857	0.0747616
tr|D3ZLL8|D3ZLL8_RAT	D3ZLL8	LOC691716	Uncharacterized protein OS=Rattus norvegicus GN=LOC691716 PE=3 SV=1	46.51	1	tr|D3ZS61|D3ZS61_RAT;tr|D3ZLL8|D3ZLL8_RAT	21.1783	150.958	66.7741	0.0996097	39.6082	10.6597	0.0996097	80.4572	43.9762	25.134	-1.46034	0.84421	0.0735494
tr|B0BMY8|B0BMY8_RAT	B0BMY8	H3f3b	Histone H3 OS=Rattus norvegicus GN=H3f3b PE=2 SV=1	40.61	1	tr|B0BMY8|B0BMY8_RAT	1727.99	1502.18	1180.83	757.241	3893.44	867.983	792.483	1266.84	1341.51	1067.41	0.0835295	0.844279	0.0735142
tr|G3V6W6|G3V6W6_RAT	G3V6W6	Psmc6	Proteasome 26S subunit, ATPase 6 OS=Rattus norvegicus GN=Psmc6 PE=1 SV=1	49.19	1	tr|G3V6W6|G3V6W6_RAT	24.3725	152.029	62.1613	46.7717	22.1522	75.043	143.804	31.6373	54.4665	53.3401	-0.350909	0.854451	0.0683126
sp|P48679|LMNA_RAT	P48679	Lmna	Prelamin-A/C OS=Rattus norvegicus GN=Lmna PE=1 SV=1	654.34	12	tr|G3V8L3|G3V8L3_RAT;sp|P48679|LMNA_RAT	2872.51	3457.25	3831.29	1191.01	2352.97	2375.78	2611.92	2252.09	3164.88	2364.38	-0.414527	0.856648	0.0671978
sp|P11980|KPYM_RAT	P11980	Pkm	Pyruvate kinase PKM OS=Rattus norvegicus GN=Pkm PE=1 SV=3	660.47	9	tr|M0RD14|M0RD14_RAT;sp|P11980|KPYM_RAT;tr|A0A0G2JVG3|A0A0G2JVG3_RAT	3739.9	1743.16	1524.22	4566.29	2908.97	2879.12	2363.9	1628.06	2741.53	2621.51	0.135307	0.862649	0.0641657
tr|M0R9L0|M0R9L0_RAT	M0R9L0	Naca	Nascent polypeptide-associated complex alpha subunit OS=Rattus norvegicus GN=Naca PE=1 SV=1	131.95	2	tr|M0R9L0|M0R9L0_RAT	353.946	264.855	513.467	155.838	268.952	423.162	230.622	403.611	309.4	336.282	0.139915	0.86545	0.0627578
sp|P62628|DLRB1_RAT	P62628	Dynlrb1	Dynein light chain roadblock-type 1 OS=Rattus norvegicus GN=Dynlrb1 PE=1 SV=3	46.86	1	sp|P62628|DLRB1_RAT	26.8468	0.448103	19.5481	53.7438	14.615	18.1157	0.949393	22.6285	23.1975	16.3654	-1.06263	0.870672	0.0601452
sp|Q5XFX0|TAGL2_RAT	Q5XFX0	Tagln2	Transgelin-2 OS=Rattus norvegicus GN=Tagln2 PE=1 SV=1	160.85	3	sp|Q5XFX0|TAGL2_RAT	152.527	199.096	157.046	117.46	143.654	95.7526	110.425	271.623	154.787	127.039	-0.297301	0.874082	0.0584477
sp|Q68FR6|EF1G_RAT	Q68FR6	Eef1g	Elongation factor 1-gamma OS=Rattus norvegicus GN=Eef1g PE=2 SV=3	238.93	5	sp|Q68FR6|EF1G_RAT	254.029	86.1217	168.043	245.14	213.335	137.787	98.2454	413.805	206.591	175.561	0.213057	0.875188	0.0578984
sp|Q6B345|S10AB_RAT	Q6B345	S100a11	Protein S100-A11 OS=Rattus norvegicus GN=S100a11 PE=3 SV=1	170.87	2	tr|F1LYQ0|F1LYQ0_RAT;sp|Q6B345|S10AB_RAT	705.012	201.932	269.347	429.272	209.791	374.509	541.114	540.121	349.31	457.315	0.611261	0.877265	0.056869
sp|P40307|PSB2_RAT	P40307	Psmb2	Proteasome subunit beta type-2 OS=Rattus norvegicus GN=Psmb2 PE=1 SV=1	41.14	1	sp|P40307|PSB2_RAT	101.038	16.2124	84.5241	69.3831	59.3026	52.5937	174.588	25.2214	76.9536	55.9482	0.138894	0.877683	0.0566622
tr|A0A0G2K8Q7|A0A0G2K8Q7_RAT	A0A0G2K8Q7	Lsm2	LSM2 homolog, U6 small nuclear RNA and mRNA degradation-associated OS=Rattus norvegicus GN=Lsm2 PE=1 SV=1	62.08	1	tr|A0A0G2K8Q7|A0A0G2K8Q7_RAT	0.0996097	63.4744	0.0996097	50.1883	32.5792	0.0996097	0.0996097	26.883	25.1439	13.4913	-0.450327	0.87783	0.0565894
tr|D4A9D6|D4A9D6_RAT	D4A9D6	Dhx9	DEAH (Asp-Glu-Ala-His) box polypeptide 9 (Predicted) OS=Rattus norvegicus GN=Dhx9 PE=1 SV=1	42.03	1	tr|D4A9D6|D4A9D6_RAT	40.6528	17.1504	0.0996097	40.4836	39.7945	0.0996097	183.785	14.9684	28.817	27.3814	-0.733103	0.878148	0.0564321
tr|Q6PDV6|Q6PDV6_RAT	Q6PDV6	LOC100911847	40S ribosomal protein S14-like OS=Rattus norvegicus GN=LOC100911847 PE=2 SV=1	45.19	1	tr|Q6PDV6|Q6PDV6_RAT	0.0996097	32.116	0.0996097	26.5284	9.5189	0.0996097	0.0996097	30.3546	13.314	4.80925	0.0971876	0.879954	0.0555402
tr|A0A0G2JSV6|A0A0G2JSV6_RAT	A0A0G2JSV6	Hba-a2	Globin c2 OS=Rattus norvegicus GN=Hba-a2 PE=1 SV=1	41.44	1	tr|A0A0G2JSV6|A0A0G2JSV6_RAT	60.2838	288.91	625.475	534.005	162.906	1310.55	1871.13	26.0046	411.457	736.73	1.50754	0.879978	0.055528
tr|A0A0G2JVP7|A0A0G2JVP7_RAT	A0A0G2JVP7	NA	40S ribosomal protein S26 OS=Rattus norvegicus PE=3 SV=1	52.95	1	tr|A0A0G2JVP7|A0A0G2JVP7_RAT	61.7003	10.5284	43.7104	286.9	101.583	46.6399	24.1495	101.105	52.7053	73.8723	-0.0683334	0.886274	0.0524322
tr|A0A0H2UHU0|A0A0H2UHU0_RAT	A0A0H2UHU0	Rps25	40S ribosomal protein S25 OS=Rattus norvegicus GN=Rps25 PE=4 SV=1	52.24	1	tr|D4AE10|D4AE10_RAT;tr|F1M6F4|F1M6F4_RAT;tr|A0A0H2UHU0|A0A0H2UHU0_RAT	38.6569	143.908	282.121	10.5169	65.456	85.8756	36.5422	132.606	91.2825	75.6658	0.00748573	0.887481	0.0518409
tr|G3V9A5|G3V9A5_RAT	G3V9A5	Kprp	Keratinocyte proline-rich protein OS=Rattus norvegicus GN=Kprp PE=4 SV=1	43.29	1	tr|G3V9A5|G3V9A5_RAT	11616.6	14829.2	14723.8	7262.92	7541.96	33705.4	33433.8	1533.61	13170.2	20487.9	0.279994	0.8882	0.0514893
sp|P23606|TGM1_RAT	P23606	Tgm1	Protein-glutamine gamma-glutamyltransferase K OS=Rattus norvegicus GN=Tgm1 PE=1 SV=1	74.72	2	sp|P23606|TGM1_RAT	2443.11	3835.06	2532.71	1987.41	2594.26	4079.17	4320.69	794.849	2487.91	3336.71	0.0878148	0.889489	0.0508594
sp|Q9Z2L0|VDAC1_RAT	Q9Z2L0	Vdac1	Voltage-dependent anion-selective channel protein 1 OS=Rattus norvegicus GN=Vdac1 PE=1 SV=4	447.13	6	sp|Q9Z2L0|VDAC1_RAT	493.173	340.987	404.742	248.838	247.398	475.639	297.276	636.544	372.864	386.457	0.0174758	0.889881	0.0506682
tr|A0A0G2JSW0|A0A0G2JSW0_RAT	A0A0G2JSW0	Myl12b	Myosin regulatory light chain 12B OS=Rattus norvegicus GN=Myl12b PE=4 SV=1	227.23	4	sp|P13832|MRLCA_RAT;sp|Q64122|MYL9_RAT;tr|A0A0G2JSW0|A0A0G2JSW0_RAT	704.983	580.357	127.135	80.6648	505.826	125.696	138.984	693.235	353.746	322.405	-0.175192	0.898956	0.0462617
tr|G3V8U9|G3V8U9_RAT	G3V8U9	Psmb4	Proteasome subunit beta type OS=Rattus norvegicus GN=Psmb4 PE=1 SV=2	98.01	2	sp|P34067|PSB4_RAT;tr|G3V8U9|G3V8U9_RAT	85.2446	82.9159	227.515	166.142	135.233	131.246	260.229	73.1024	125.693	133.239	0.428184	0.900473	0.0455295
tr|A0A0G2JSZ5|A0A0G2JSZ5_RAT	A0A0G2JSZ5	Pdia6	Protein disulfide-isomerase A6 OS=Rattus norvegicus GN=Pdia6 PE=1 SV=1	144.42	2	tr|A0A0G2JSZ5|A0A0G2JSZ5_RAT	207.387	86.973	56.369	78.2978	52.9896	73.3507	103.567	263.914	82.6354	88.4591	0.31592	0.90516	0.0432746
tr|A0A0A0MY48|A0A0A0MY48_RAT	A0A0A0MY48	Dnm2	Dynamin-2 OS=Rattus norvegicus GN=Dnm2 PE=1 SV=2	146.31	3	tr|A0A0A0MY48|A0A0A0MY48_RAT	0.298829	9.73372	77.3833	0.298829	0.298829	22.8109	0.298829	81.9947	5.01627	11.5549	0.614331	0.906048	0.0428487
tr|D4ABV5|D4ABV5_RAT	D4ABV5	Calm2	Calmodulin OS=Rattus norvegicus GN=Calm2 PE=1 SV=1	42.18	1	tr|D4ABV5|D4ABV5_RAT	241.031	292.626	287.925	186.796	195.338	258.063	217.476	420.225	264.478	237.769	-0.24229	0.913738	0.0391782
tr|A0A0H2UHX3|A0A0H2UHX3_RAT	A0A0H2UHX3	Rps4x	40S ribosomal protein S4 OS=Rattus norvegicus GN=Rps4x PE=1 SV=1	207.62	4	tr|D3ZX01|D3ZX01_RAT;tr|A0A0H2UHX3|A0A0H2UHX3_RAT	130.981	331.166	266.285	930.513	287.61	344.713	269.439	491.066	298.725	316.162	0.0374166	0.914272	0.0389246
sp|P68101|IF2A_RAT	P68101	Eif2s1	Eukaryotic translation initiation factor 2 subunit 1 OS=Rattus norvegicus GN=Eif2s1 PE=1 SV=2	116.47	2	sp|P68101|IF2A_RAT	17.88	134.878	111.689	51.4025	39.4798	100.436	12.8915	196.976	81.5457	69.9581	0.358699	0.915322	0.038426
sp|P07895|SODM_RAT	P07895	Sod2	Superoxide dismutase [Mn], mitochondrial OS=Rattus norvegicus GN=Sod2 PE=1 SV=2	36.82	1	sp|P07895|SODM_RAT	0.669584	0.691511	129.464	2.40342	0.457348	46.8887	0.0996097	27.6434	1.54747	14.0504	1.4869	0.915326	0.0384243
tr|F1LN88|F1LN88_RAT	F1LN88	Aldh2	Aldehyde dehydrogenase, mitochondrial OS=Rattus norvegicus GN=Aldh2 PE=1 SV=2	147.82	3	sp|P11884|ALDH2_RAT;tr|F1LN88|F1LN88_RAT	85.4195	33.621	56.4399	48.4418	14.152	43.5186	107.022	156.923	52.4409	75.2704	0.647696	0.917556	0.0373673
sp|Q6P0K8|PLAK_RAT	Q6P0K8	Jup	Junction plakoglobin OS=Rattus norvegicus GN=Jup PE=1 SV=1	1326.1	18	tr|P70565|P70565_RAT;sp|Q6P0K8|PLAK_RAT	46199.1	69446.8	70140.1	34645	49567.6	118788	147226	7135.93	57822.9	84178	0.437974	0.921481	0.0355136
tr|Q6P743|Q6P743_RAT	Q6P743	Ahcy	Adenosylhomocysteinase OS=Rattus norvegicus GN=Ahcy PE=2 SV=1	163.15	4	tr|Q6P743|Q6P743_RAT	143.015	225.019	295.787	481.793	218.695	338.325	310.031	166.082	260.403	264.363	0.328107	0.924574	0.0340584
sp|P55053|FABP5_RAT	P55053	Fabp5	Fatty acid-binding protein, epidermal OS=Rattus norvegicus GN=Fabp5 PE=1 SV=3	40.58	1	sp|P55053|FABP5_RAT	4635.42	7610.72	7800.58	2632.36	3810.92	10328.6	9238.23	2313.3	6123.07	6524.58	0.0288139	0.926982	0.0329287
tr|D4A412|D4A412_RAT	D4A412	LOC688684	Uncharacterized protein OS=Rattus norvegicus GN=LOC688684 PE=4 SV=1	38.46	1	tr|D4A647|D4A647_RAT;tr|D4A412|D4A412_RAT	15.4242	5.10817	1.60381	15.8079	18.3204	0.33575	11.8964	38.2312	10.2662	15.1084	0.761183	0.927043	0.0329003
tr|G3V7L6|G3V7L6_RAT	G3V7L6	Psmc2	26S protease regulatory subunit 7 OS=Rattus norvegicus GN=Psmc2 PE=1 SV=1	107.68	2	tr|G3V7L6|G3V7L6_RAT	628.888	167.334	24.971	142.359	155.197	160.941	191.46	101.033	154.847	158.069	-0.275454	0.928436	0.0322481
sp|P0DMW0|HS71A_RAT	P0DMW0	Hspa1a	Heat shock 70 kDa protein 1A OS=Rattus norvegicus GN=Hspa1a PE=2 SV=1	380.27	7	sp|P0DMW0|HS71A_RAT;sp|P55063|HS71L_RAT	626.827	748.525	570.119	1330.95	619.393	666.01	369.64	2034.94	687.676	642.702	-0.0928593	0.935039	0.0291702
sp|P17425|HMCS1_RAT	P17425	Hmgcs1	Hydroxymethylglutaryl-CoA synthase, cytoplasmic OS=Rattus norvegicus GN=Hmgcs1 PE=1 SV=1	129.28	2	sp|P17425|HMCS1_RAT	23.399	27.3232	87.2854	33.1858	69.4528	7.83019	33.6728	126.222	30.2545	51.5628	0.0977148	0.935086	0.0291485
tr|Q5XI77|Q5XI77_RAT	Q5XI77	Anxa11	Annexin OS=Rattus norvegicus GN=Anxa11 PE=1 SV=1	42.31	1	tr|Q5XI77|Q5XI77_RAT	10.7072	0.0996097	25.4851	0.0996097	9.44832	0.0996097	0.0996097	16.0391	5.40339	4.77397	-0.0902235	0.935933	0.0287553
tr|C0JPT7|C0JPT7_RAT	C0JPT7	Flna	Filamin A OS=Rattus norvegicus GN=Flna PE=1 SV=1	154.18	3	tr|C0JPT7|C0JPT7_RAT	82.6439	169.525	24.722	214.477	188.041	17.2258	167.542	104.501	126.084	136.022	0.0743842	0.936817	0.0283452
sp|Q9EQX9|UBE2N_RAT	Q9EQX9	Ube2n	Ubiquitin-conjugating enzyme E2 N OS=Rattus norvegicus GN=Ube2n PE=1 SV=1	66.89	2	sp|Q9EQX9|UBE2N_RAT	51.0461	152.005	52.9096	13.3892	10.1251	31.4251	82.0322	158.85	51.9778	56.7286	-0.820736	0.937166	0.0281836
sp|P34058|HS90B_RAT	P34058	Hsp90ab1	Heat shock protein HSP 90-beta OS=Rattus norvegicus GN=Hsp90ab1 PE=1 SV=4	443.74	7	tr|A0A0G2K793|A0A0G2K793_RAT;sp|P34058|HS90B_RAT	1362.6	1729.98	1204.66	973.553	1379.39	929.081	814.101	3079.94	1283.63	1154.24	-0.273838	0.941381	0.0262347
sp|P62815|VATB2_RAT	P62815	Atp6v1b2	V-type proton ATPase subunit B, brain isoform OS=Rattus norvegicus GN=Atp6v1b2 PE=1 SV=1	178	3	sp|P62815|VATB2_RAT	88.7806	59.2546	164.746	60.1403	146.258	43.6083	36.9843	185.156	74.4605	94.9332	0.138938	0.942294	0.0258136
sp|P52555|ERP29_RAT	P52555	Erp29	Endoplasmic reticulum resident protein 29 OS=Rattus norvegicus GN=Erp29 PE=1 SV=2	53.03	1	sp|P52555|ERP29_RAT	0.0996097	33.9675	0.0996097	0.0996097	0.0996097	0.0996097	0.0996097	60.8698	0.0996097	0.0996097	0	0.944538	0.0247804
sp|P61589|RHOA_RAT	P61589	Rhoa	Transforming protein RhoA OS=Rattus norvegicus GN=Rhoa PE=1 SV=1	42.09	1	sp|P62747|RHOB_RAT;tr|O35791|O35791_RAT;tr|Q5XIM3|Q5XIM3_RAT;sp|P61589|RHOA_RAT;tr|A0A0G2K6E0|A0A0G2K6E0_RAT	0.0996097	15.2827	0.0996097	0.0996097	0.0996097	0.0996097	0.0996097	25.2749	0.0996097	0.0996097	0	0.94491	0.0246097
sp|P63018|HSP7C_RAT	P63018	Hspa8	Heat shock cognate 71 kDa protein OS=Rattus norvegicus GN=Hspa8 PE=1 SV=1	993.7	14	sp|P14659|HSP72_RAT;tr|A0A0G2JUT0|A0A0G2JUT0_RAT;tr|A0A0G2JVI3|A0A0G2JVI3_RAT;tr|D4A4S3|D4A4S3_RAT;tr|M0RCB1|M0RCB1_RAT;sp|P06761|GRP78_RAT;sp|P55063|HS71L_RAT;sp|P63018|HSP7C_RAT	4739.09	3104.46	2249.28	9654.18	6741.85	2960.05	2916.59	4891.72	3921.78	3925.88	0.153049	0.947778	0.0232933
tr|A0A0G2JYB1|A0A0G2JYB1_RAT	A0A0G2JYB1	Capzb	F-actin-capping protein subunit beta OS=Rattus norvegicus GN=Capzb PE=1 SV=1	178.37	4	tr|A0A0G2JYB1|A0A0G2JYB1_RAT	343.485	331.595	432.042	1689.15	1315.15	455.199	589.462	279.488	387.763	522.331	0.452651	0.949258	0.0226156
tr|A0A0H2UI38|A0A0H2UI38_RAT	A0A0H2UI38	LOC100910336	40S ribosomal protein S19-like OS=Rattus norvegicus GN=LOC100910336 PE=4 SV=1	95.13	2	tr|A0A0H2UI38|A0A0H2UI38_RAT;tr|D3ZUD7|D3ZUD7_RAT	157.788	174.403	138.082	69.0507	59.9724	96.3937	172.977	304.471	147.935	134.685	-0.265182	0.950298	0.0221402
sp|Q641Z6|EHD1_RAT	Q641Z6	Ehd1	EH domain-containing protein 1 OS=Rattus norvegicus GN=Ehd1 PE=1 SV=1	170.08	4	sp|Q641Z6|EHD1_RAT	516.142	87.4548	82.8999	206.402	108.279	143.441	288.184	149.14	146.928	146.291	0.12253	0.954095	0.0204085
tr|B2GUX5|B2GUX5_RAT	B2GUX5	Nt5c3a	5'-nucleotidase OS=Rattus norvegicus GN=Nt5c3a PE=1 SV=1	69.51	1	tr|B2GUX5|B2GUX5_RAT	51.5689	310.621	0.0996097	311.608	277.873	176.647	0.0996097	87.8265	181.095	132.237	-0.407145	0.955164	0.0199219
tr|A0A0G2K6U1|A0A0G2K6U1_RAT	A0A0G2K6U1	Nsf	Vesicle-fusing ATPase OS=Rattus norvegicus GN=Nsf PE=1 SV=1	75.65	2	tr|A0A0G2K6U1|A0A0G2K6U1_RAT	27.2448	68.6317	20.0921	18.5404	43.2728	9.86922	49.104	28.6725	23.6685	35.9727	0.648241	0.955608	0.0197202
tr|Q6P9V5|Q6P9V5_RAT	Q6P9V5	Psma2	Proteasome subunit alpha type OS=Rattus norvegicus GN=Psma2 PE=2 SV=1	51.16	1	tr|Q6P9V5|Q6P9V5_RAT	36.4625	48.7609	73.8928	111.745	99.7518	89.9841	28.9521	50.2675	61.3268	70.1258	-0.134284	0.958866	0.0182422
sp|Q9JHW0|PSB7_RAT	Q9JHW0	Psmb7	Proteasome subunit beta type-7 OS=Rattus norvegicus GN=Psmb7 PE=1 SV=1	41.47	1	sp|Q9JHW0|PSB7_RAT	81.9379	5.0577	121.893	31.5846	52.9824	111.454	6.9413	48.3137	56.7612	50.648	-0.00790305	0.960333	0.017578
tr|G3V7U4|G3V7U4_RAT	G3V7U4	Lmnb1	Lamin-B1 OS=Rattus norvegicus GN=Lmnb1 PE=1 SV=1	188.31	3	tr|G3V7U4|G3V7U4_RAT	90.5134	2.80006	71.6401	10.1988	10.5207	7.24818	28.7752	99.2886	40.9195	19.6479	0.0281094	0.963929	0.0159549
sp|P60901|PSA6_RAT	P60901	Psma6	Proteasome subunit alpha type-6 OS=Rattus norvegicus GN=Psma6 PE=1 SV=1	55.3	1	sp|P60901|PSA6_RAT	378.463	645.148	377.367	227.068	457.71	546.836	584.701	132.662	377.915	502.273	0.0178802	0.965523	0.0152373
tr|D3ZD97|D3ZD97_RAT	D3ZD97	Dhx15	DEAH (Asp-Glu-Ala-His) box polypeptide 15 (Predicted), isoform CRA_b OS=Rattus norvegicus GN=Dhx15 PE=1 SV=1	51.74	1	tr|D3ZD97|D3ZD97_RAT	0.0996097	11.3634	65.8816	0.0996097	18.7241	0.127808	0.0996097	20.5535	5.7315	9.42596	0.540064	0.968223	0.0140246
tr|A0A0G2K3Z9|A0A0G2K3Z9_RAT	A0A0G2K3Z9	NA	Uncharacterized protein OS=Rattus norvegicus PE=4 SV=1	186.68	4	tr|A0A0G2K3Z9|A0A0G2K3Z9_RAT	2583.41	4620.18	4576.82	1824.73	2977.18	4532.12	5434.24	1276.2	3580.11	3754.65	0.0884537	0.969099	0.0136319
sp|P21213|HUTH_RAT	P21213	Hal	Histidine ammonia-lyase OS=Rattus norvegicus GN=Hal PE=1 SV=1	166.19	4	sp|P21213|HUTH_RAT	1656.85	602.6	698.462	544.443	666.158	1048.02	1556.47	326.668	650.531	857.091	0.0307206	0.974253	0.0113284
sp|Q4FZU6|ANXA8_RAT	Q4FZU6	Anxa8	Annexin A8 OS=Rattus norvegicus GN=Anxa8 PE=1 SV=1	132.09	2	sp|Q4FZU6|ANXA8_RAT	1241.83	49.6267	0.199219	733.412	0.199219	482.432	376.559	182.456	391.519	279.508	0.637033	0.978231	0.00955838
sp|P62804|H4_RAT	P62804	Hist1h4b	Histone H4 OS=Rattus norvegicus GN=Hist1h4b PE=1 SV=2	161.37	4	sp|P62804|H4_RAT	4180.28	5802.8	4723.55	3788.32	5624.18	3189.83	3846.83	6583.78	4451.91	4735.51	0.0659226	0.979676	0.00891739
tr|Q6P9V7|Q6P9V7_RAT	Q6P9V7	Psme1	Proteasome (Prosome, macropain) activator subunit 1 OS=Rattus norvegicus GN=Psme1 PE=1 SV=1	93.45	2	tr|Q6P9V7|Q6P9V7_RAT	161.838	84.4971	30.7699	8.24344	4.91215	94.8604	87.8534	94.7851	57.6335	91.3192	0.840241	0.979954	0.0087945
tr|M0R9X8|M0R9X8_RAT	M0R9X8	Dync1h1	Cytoplasmic dynein 1 heavy chain 1 OS=Rattus norvegicus GN=Dync1h1 PE=1 SV=2	225.41	4	tr|M0R9X8|M0R9X8_RAT	46.1326	38.9612	24.5021	19.7953	32.0746	14.5544	18.9018	104.359	31.7317	25.4882	-0.449369	0.982239	0.00778287
sp|Q4QRB4|TBB3_RAT	Q4QRB4	Tubb3	Tubulin beta-3 chain OS=Rattus norvegicus GN=Tubb3 PE=1 SV=1	92.5	2	sp|Q4QRB4|TBB3_RAT	30.1736	17.727	77.6152	16.935	19.6255	34.0718	12.1565	81.2205	23.9503	26.8486	0.161035	0.982668	0.00759333
tr|D4A133|D4A133_RAT	D4A133	Atp6v1a	ATPase H+-transporting V1 subunit A OS=Rattus norvegicus GN=Atp6v1a PE=1 SV=1	89.88	2	tr|D4A133|D4A133_RAT	41.4365	0.655728	30.8084	0.233614	0.20292	5.40952	4.83857	43.5432	15.7321	5.12404	0.186829	0.982698	0.00758004
sp|P62076|TIM13_RAT	P62076	Timm13	Mitochondrial import inner membrane translocase subunit Tim13 OS=Rattus norvegicus GN=Timm13 PE=3 SV=1	60.96	1	sp|P62076|TIM13_RAT	0.0996097	17.8865	0.0996097	0.0996097	0.0996097	0.0996097	0.0996097	20.7261	0.0996097	0.0996097	0	0.983781	0.00710157
tr|A0A0G2JZ52|A0A0G2JZ52_RAT	A0A0G2JZ52	Hnrnpu	Heterogeneous nuclear ribonucleoprotein U OS=Rattus norvegicus GN=Hnrnpu PE=1 SV=1	161.75	2	tr|A0A0G2JZ52|A0A0G2JZ52_RAT	99.9204	65.913	54.1561	52.6737	42.2404	59.8322	40.4961	191.224	60.0345	51.0363	-0.27949	0.985046	0.00654362
tr|A0A140TAG9|A0A140TAG9_RAT	A0A140TAG9	Cdc37	Hsp90 co-chaperone Cdc37 OS=Rattus norvegicus GN=Cdc37 PE=1 SV=1	65.3	1	tr|A0A140TAG9|A0A140TAG9_RAT	0.0996097	49.2544	8.08656	3.68863	0.967763	28.8935	0.0996097	57.3273	5.88759	14.9306	1.25539	0.987641	0.00540078
tr|Q6MFZ1|Q6MFZ1_RAT	Q6MFZ1	RT1-M1-5	RT1 class I, M1, gene 5 (Fragment) OS=Rattus norvegicus GN=RT1-M1-5 PE=3 SV=1	45.61	1	tr|Q6MFZ1|Q6MFZ1_RAT	0.0996097	54.8065	12.2849	38.7296	73.2276	18.8734	0.0996097	21.3416	25.5072	20.1075	-1.19888	0.987722	0.00536549
sp|P04762|CATA_RAT	P04762	Cat	Catalase OS=Rattus norvegicus GN=Cat PE=1 SV=3	162.16	4	sp|P04762|CATA_RAT	3134.62	2582.37	2128.63	1361.3	3441.57	4433.82	5079.07	313.51	2355.5	3937.69	0.457314	0.987899	0.0052876
sp|P55260|ANXA4_RAT	P55260	Anxa4	Annexin A4 OS=Rattus norvegicus GN=Anxa4 PE=1 SV=3	121.3	2	tr|Q5U362|Q5U362_RAT;sp|P55260|ANXA4_RAT	54.7316	24.2331	152.283	87.6003	69.768	209.025	10.0727	114.428	71.166	92.0982	0.367814	0.988853	0.00486841
sp|O88989|MDHC_RAT	O88989	Mdh1	Malate dehydrogenase, cytoplasmic OS=Rattus norvegicus GN=Mdh1 PE=1 SV=3	94.91	2	sp|O88989|MDHC_RAT	507.799	72.8537	112.137	91.5713	37.5551	227.03	249.007	173.375	101.854	200.202	1.03593	0.992315	0.00335026
tr|D3ZBJ0|D3ZBJ0_RAT	D3ZBJ0	Lsm5	LSM5 homolog, U6 small nuclear RNA and mRNA degradation-associated OS=Rattus norvegicus GN=Lsm5 PE=4 SV=1	42.77	1	tr|D3ZBJ0|D3ZBJ0_RAT	0.0996097	0.0996097	16.0483	0.0996097	0.0996097	0.0996097	0.0996097	17.0854	0.0996097	0.0996097	0	0.992913	0.0030888
sp|P04636|MDHM_RAT	P04636	Mdh2	Malate dehydrogenase, mitochondrial OS=Rattus norvegicus GN=Mdh2 PE=1 SV=2	219.17	4	sp|P04636|MDHM_RAT	370.16	940.305	509.731	1137.68	566.048	791.241	615.181	740.316	725.018	677.748	0.0111324	0.995068	0.00214712
tr|D3ZAZ0|D3ZAZ0_RAT	D3ZAZ0	Eif3m	Eukaryotic translation initiation factor 3 subunit M OS=Rattus norvegicus GN=Eif3m PE=1 SV=1	37.41	1	tr|D3ZAZ0|D3ZAZ0_RAT	24.9411	0.0996097	6.95553	17.1101	0.0996097	6.33638	15.5961	30.5831	12.0328	10.9663	1.00142	0.997887	0.000918675
sp|P08082|CLCB_RAT	P08082	Cltb	Clathrin light chain B OS=Rattus norvegicus GN=Cltb PE=1 SV=1	41.6	1	sp|P08082|CLCB_RAT	33.1236	227.55	196.149	401.487	548.932	151.453	103.778	69.2218	211.849	127.615	-0.752882	0.998634	0.000593617
